# Supplementary material for: BDNF produced by cerebral microglia promotes cortical plasticity and pain hypersensitivity after peripheral nerve injury
Source: PLoS Biol. 2021 Jul 22;19(7):e3001337. doi: 10.1371/journal.pbio.3001337 (PMC8346290; doi:10.1371/journal.pbio.3001337)
Supplement: S1 Data — (XLSX) [file pbio.3001337.s006.xlsx]

## Sheet: 1A,C,E,F
Fig 1A		Sham										Fig 1F		1 week
		Day 0	Day 1	Day 2	Day 4	Day 6	Day 8	Day 14	Day 21	Day 28				Bdnf					Tnf-a					Il-6					Il-1b
		1	0.570055	0.562146	0.784217	0.985581	1.00505	0.973414	0.934477	0.92596				Male-Sham	Male-SNI	Female-Sham	Female-SNI		Male-Sham	Male-SNI	Female-Sham	Female-SNI		Male-Sham	Male-SNI	Female-Sham	Female-SNI		Male-Sham	Male-SNI	Female-Sham	Female-SNI
		1	0.512259	0.585873	1.12569	0.955771	1.01357	1.12551	1.00383	0.866338				1.10033	2.47587	0.589651	3.04815		1.1313	3.02719	0.292798	1.51359		0.814908	1.9248	0.837818	1.31468		1.18784	1.65673	0.184072	0.234611
		1	0.592566	0.674697	0.925786	0.704508	0.941169	0.928393	0.89189	0.845045				0.614691	1.91578	0.294826	2.9648		0.631992	1.61102	0.30103	3.40576		0.832031	0.873396	0.714353	1.33303		1.1961	1.51398	0.1828	0.244574
		1	0.593782	0.677131	0.821926	1.40727	0.9144	1.23569	1.20099	1.19515				0.561724	1.90255	0.258446	3.28965		0.828158	2.76634	0.093297	3.15574		0.809279	0.584271	0.491311	0.916819		1.10064	1.12377	0.179038	0.104991
		1	0.557888	0.751962	0.820709	0.915687	0.87303	0.878615	0.816568	0.785318				0.546364	1.40244	0.232924	2.63524		0.715973	1.8125	0.056249	2.92407		0.657339	0.162072	0.455243	0.9624		0.985099	1.06315	0.134748	0.100714
		1	0.565797	0.713634	0.796982	0.777164	0.95212	0.938924	1.03	0.938946				1.59985	4.91753	1.92911	2.88373		1.23797	2.29418	0.431663	2.69069		1.64115	3.37458	1.59627	3.98536		1.02693	1.2643	0.28884	0.482413
		1	0.42526	0.897974	1.01904	1.26726	0.997141	1.20095	1.16505	1.03973				1.66779	4.58822	1.66779	3.06935		1.28163	1.88946	0.408378	1.85058		1.32382	2.97875	1.16047	3.51789		0.863544	1.32716	0.262128	0.394567
		1	0.440774	0.702227	1.00383	1.05859	0.908925	0.945428	1.05737	1.14437				0.964554	4.37091	1.37357	2.27826		1.13917	1.66784	0.362984	1.9561		1.01727	1.35164	1.07528	3.10525		0.834128	1.32716	0.23954	0.381126
		1	0.565797	0.655685	1.0014	1.29464	1.2697	1.05129	1.17053	1.08596				0.944704	4.25139	1.30852	2.39153		1.03381	1.55615	0.190515	2.17042		0.904197	0.910486	0.904197	2.62935		0.805715	1.25557	0.241207	0.405659
		1	0.563059	0.741467	0.978281	0.961854	1.07501	0.899799	0.839569	0.855387
													Mean	1	3.22809	0.956854	2.82009		1	2.07808	0.267114	2.45837		1	1.52	0.904368	2.2206		1	1.31648	0.214047	0.293582
	Mean	1	0.538724	0.69628	0.927787	1.03283	0.995011	1.0178	1.01103	0.96822			s.e.m.	0.156209	0.507716	0.243963	0.124716		0.0865329	0.197582	0.0497452	0.240977		0.115084	0.406835	0.132719	0.435857		0.0548856	0.0684984	0.018265	0.0508366
	s.e.m.		0.0190047	0.0295938	0.0367639	0.0718381	0.0358746	0.0406149	0.0441053	0.0442067
														2 weeks
		SNI												Bdnf					Tnf-a					Il-6					Il-1b
		Day 0	Day 1	Day 2	Day 4	Day 6	Day 8	Day 14	Day 21	Day 28				Male-Sham	Male-SNI	Female-Sham	Female-SNI		Male-Sham	Male-SNI	Female-Sham	Female-SNI		Male-Sham	Male-SNI	Female-Sham	Female-SNI		Male-Sham	Male-SNI	Female-Sham	Female-SNI
		1	0.320413	0.341532	0.346963	0.325844	0.400064	0.447733	0.417563	0.419373				1.10583	5.7255	1.71134	1.23553		1.25902	4.96674	0.603866	0.304033		1.05447	1.28924	1.55457	0.782694		1.02938	2.43138	0.451179	0.656003
		1	0.275157	0.319206	0.42239	0.430234	0.427217	0.391616	0.434458	0.348773				1.03895	15.51	0.962679	1.05345		0.947567	2.93284	0.544234	0.279767		0.97706	5.33881	1.23672	0.761291		1.00819	2.38134	0.435811	0.583083
		1	0.299897	0.334291	0.344549	0.288432	0.310155	0.418769	0.345756	0.392823				1.18895	12.3111	1.44362	0.742104		0.974207	2.97378	0.525696	0.293677		1.01152	4.68004	1.19459	0.745624		1.01521	2.0875	0.374172	0.486926
		1	0.303517	0.333688	0.453767	0.374117	0.362652	0.370496	0.322223	0.397046				1.21394	16.1076	1.31923	0.61119		0.819207	2.23814	0.457645	0.257439		0.956953	5.26531	0.963609	0.681374		0.947221	1.9477	0.323486	0.476905
		1	0.288432	0.32162	0.311965	0.233521	0.362652	0.391616	0.377737	0.311362				0.939323	6.90868	0.972448	0.426227		0.9639	6.30701	0.911905	0.520134		1.17537	6.16078	1.18355	0.802801		1.01676	1.8583	0.385281	0.600395
		1	0.337912	0.345756	0.426614	0.353601	0.293863	0.356014	0.268519	0.186455				0.726831	5.55916	1.05679	0.489606		1.04027	6.39505	0.78293	0.498946		1.13533	5.70851	1.29514	0.896959		1.05262	1.66323	0.385281	0.596248
		1	0.362652	0.401874	0.371703	0.290242	0.310758	0.334895	0.316189	0.364462				0.931	6.23316	1.03504	0.447417		1.00483	4.21916	0.751037	0.434358		0.935049	5.70851	1.2862	0.770098		0.955272	1.42799	0.393377	0.575937
		1	0.268519	0.326447	0.423597	0.333085	0.359031	0.400667	0.155077	0.316189				0.855177	11.0785	0.95906	0.351036		0.990999	2.9834	0.561343	0.375518		0.75425	5.00411	1.10429	0.70374		0.975345	1.29593	0.39066	0.600395
		1	0.314982	0.344549	0.438079	0.407304	0.384978	0.297483	0.286018	0.279381
		1	0.311814	0.288683	0.678841	0.348773	0.306534	0.362652	0.308948	0.295673			Mean	1	9.92923	1.18253	0.66957		1	4.12702	0.642332	0.370484		1	4.89441	1.22733	0.768073		1	1.88667	0.392406	0.571987
		1	0.3358	0.343896	0.483335	0.536435	0.263692	0.381961	0.288432	0.283001			s.e.m.	0.0594959	1.55762	0.0987842	0.113292		0.0435522	0.57074	0.0550372	0.0364316		0.0461286	0.539834	0.0601959	0.0232383		0.0130968	0.146114	0.0137102	0.0214126
		1	0.344851	0.349125	0.446526	0.445923	0.345153	0.366272	0.322223	0.47187
		1	0.335347	0.334342	0.339722	0.353902	0.259468	0.316189	0.204557	0.330067
		1	0.334442	0.337308	0.266106	0.522255	0.321016	0.313775	0.314379	0.402477
	Mean	1	0.316695	0.337308	0.411011	0.374548	0.336231	0.367867	0.311577	0.342782
	s.e.m.		0.00730962	0.00645379	0.0264441	0.0231248	0.013284	0.0112872	0.0197691	0.0193514
Fig 1C		Sham	SNI
		150	162
		158	170
		176	142
		168	178
		148	195
		150	165
	Mean	158.333	168.667
	s.e.m.	4.65952	7.19104
Fig 1E		Sham	SNI
		6.32816	1.6129
		6.23902	0.253286
		4.87454	0.238152
		4.7105	1.78096
		4.06118	2.11669
		4.0483	1.39387
		3.86619	1.41338
		3.53257	0.407407
		3.44366	0.407407
		3.39476	0.868578
		3.28556	0.915571
		3.21067	2.39785
		2.97202	0.350125
		2.67676	0.789239
		2.65591	0.478764
		2.59618	1.56683
		2.57819	0.33532
		2.38949	2.36155
		2.31763	1.25527
		2.27883	0.0770609
		2.27266	0.848286
		2.26869	1.50049
		2.2262	1.92214
		2.03609	0.896604
		2.00119	1.202
		1.97272	0.559777
		1.89629	1.66404
		1.76165	1.57645
		1.72544	2.03609
		1.66954	0.645861
		1.50049	0.837473
		1.34699	2.28748
		1.19862	1.25039
		1.1828	1.05976
		1.16604	0.523763
		1.03027	1.23536
		0.917751	2.25039
		0.892623	1.78974
		0.632517	0.180563
		0.529669	2.50245
		0.500074	1.52947
		0.432497	0.513572
		0.321222	0.38248
		0.232975	0.213574
		0.223815	0.359128
		0.213574	1.76358
		0.180727	0.703238
		0.165201	1.17543
		0.148419	1.34114
			0.354895
			0.102047
			0.068231
			0.152227
			0.139619
			0.0672784
			0.126465
			0.227086
			0.216486
			0.210198
			0.171164
	Mean	2.12463	0.96011
	s.e.m.	0.219605	0.0943224

## Sheet: 2D,E
Fig 2D		Sham	SNI-contra	SNI-ipsi		Fig 2E		Sham	SNI-Contra	SNI-Ipsi
		24.6914	50	28.8889				4	3	5
		25	76.1905	40				1	4	2
		34.1463	58.8235	15.5556				1	4	2
		42.8571	55.5556	19.0476				3	1	2
								1	3	1
	Mean	31.6737	60.1424	25.873				1	3	2
	s.e.m.	4.32507	5.65087	5.49017				1	6	2
								1	4	2
								2	2	2
								2	3	1
								1	1	1
								1	3	3
								1	4	2
								1	6	2
								1	8	2
								2	2	1
								2	3	1
								1	4	1
								1	2	1
								1	3	1
								1	4	3
								2	2	1
								1	1	2
								1	2	1
								1	1	1
								1	1	1
								1	2	1
								1	4	1
								1	7	4
								1	2	1
								1	1	4
								2	3	2
								1	4	1
								1	6	1
								1	6	2
								1	2	1
								1	4	1
								3	1	3
								4	3
								4	4
								3	3
								3	1
								3	1
								3	1
								5	4
								2	3
								1	2
								2	2
								1	1
								2	1
								3	1
								1	2
								2	4
								1	1
								2	1
								1	1
								1	1
								1	1
								1	4
									3
									4
									3
									6
									1
									1
									3
									2
									2
									2
									2
									2
									2
									4
									2
							Mean	1.64407	2.74324	1.76316
							s.e.m.	0.129655	0.189566	0.161933

## Sheet: 3C,D,E,F
Fig 3C		Elimination 1 week						Formation 1 week					Fig 3D	Formation (per branch)	Elimination (per branch)
		Sham contra S1	SNI contra S1	SNI V1	SNI ipsi S1			Sham contra S1	SNI contra S1	SNI V1	SNI ipsi S1			0.138694	0.1667
		7.5	12	7.3	5.7			8.1	11.5	9.4	7.3			0.1664	0.1667
		7.9	11.8	8.2	6.7			7.9	11.8	7.5	6			0.134202	0.129
		5.5	10.7	5.6	4			7.1	9.3	9.2	5.3			0.113485	0.1364
		6.8	7	10.2	5.9			8.4	9	7.8	6.5			0.113485	0.1818
		11	10.3	6.6	6.7			11	11.6	6.6	5.4			0.182042	0.2188
		7.4	11.1		4.4			7.4	12.8		7.2			0.18487	0.2778
		7.6	16.8					6.7	17.4					0.0693056	0.0833
														0.0805376	0.129
	Mean	7.67143	11.3857	7.58	5.56667		Mean	8.08571	11.9143	8.1	6.28333			0.107328	0.129
	s.e.m.	0.63084	1.10009	0.781281	0.465952		s.e.m.	0.534268	1.05208	0.52915	0.353475			0.09984	0.16
														0.115565	0.1389
Fig 3E		Elimination 2 weeks						Formation 2 weeks						0.104	0.15
		Sham contra S1	SNI contra S1	SNI V1	SNI ipsi S1			Sham contra S1	SNI contra S1	SNI V1	SNI ipsi S1			0.144685	0.1739
		8.2	11.4	8.3	5.3			8.4	13.6	11.5	6.5			0.138694	0.1333
		9.5	11.5	9.4	10.2			10.1	11.5	10.5	11.2			0.13312	0.16
		11.3	11.7	10.5	7.1			11.2	16	9.9	7.1			0.0924352	0.1111
		10.2	12.9	10.1	8.3			11.5	14.2	9.5	10.4			0.1664	0.1667
		10.5	14.1	8.4	10.3			10.5	14.4	11	10.8			0.13312	0.16
		9.2	12.1		5.1			9.9	13.8		6.8			0.0924352	0.1667
		7.4	12.3					9.2	13					0.138694	0.1667
														0.1248	0.15
	Mean	9.47143	12.2857	9.34	7.71667		Mean	10.1143	13.7857	10.48	8.8			0.0924352	0.1481
	s.e.m.	0.509769	0.360178	0.441135	0.935385		s.e.m.	0.410243	0.519353	0.361109	0.903696			0.132038	0.127
														0.118893	0.1429
														0.107328	0.1935
Fig 3F		Elimination 4 weeks						Formation 4 weeks						0.13312	0.12
		Sham contra S1	SNI contra S1	SNI V1	SNI ipsi S1			Sham contra S1	SNI contra S1	SNI V1	SNI ipsi S1			0.138694	0.1111
		12.583	15.232	13.865	10.687			13.245	18.619	11.1111	9.1603			0.1248	0.175
		10.556	15.033	12.418	10			11.111	15.033	10.4575	12			0.144685	0.2174
		11.765	16.038	7.792	11			11.765	15.094	11.6883	10			0.138694	0.1667
		12	18.33	10.989	9.259			12.5	19.44	12.0879	11.11			0.1664	0.125
		13.7	14.2	10.01	12.3			14.2	18.7	11.34	12.6			0.144685	0.2174
		9.7	18.2		8.1			10.1	13.4		8.5			0.0437632	0.0526
		11.7	16.2					12.16	16.7					0.072384	0.087
														0.0674752	0.1081
	Mean	11.7149	16.1761	11.0148	10.2243		Mean	12.1544	16.7123	11.337	10.5617			0.032032	0.0385
	s.e.m.	0.492349	0.59478	1.03656	0.594954		s.e.m.	0.510701	0.865162	0.274938	0.659647			0.030784	0.037
														0.09984	0.12
														0.127962	0.0769
														0.032032	0.0769
														0.053664	0.0645
														0.028704	0.069
														0.0489216	0.0588
														0.0475072	0.1143
														0.0960128	0.1154
														0.0832	0.15
														0.06656	0.04
														0.036192	0.0435
														0.0437632	0.0526
														0.06656	0.08
														0.036192	0.1304
														0.0437632	0.1053
														0.0475072	0.0857
														0.0396032	0.0952
														0.03328	0.04
														0.052	0.0833
														0.0462592	0.0556
														0.0860288	0.1724
														0.0733824	0.0882
														0.0475072	0.0857
														0.0960128	0.1154
														0.127962	0.0769

## Sheet: 4C,D,E
Fig 4C		Elimination 1 week						Formation 1 week
		Sham	Sham	SNI	SNI			Sham	Sham	SNI	SNI
		Cx3cr1CreER/+;Bdnffl/+	Cx3cr1CreER/+;Bdnffl/fl	Cx3cr1CreER/+;Bdnffl/+	Cx3cr1CreER/+;Bdnffl/fl			Cx3cr1CreER/+;Bdnffl/+	Cx3cr1CreER/+;Bdnffl/fl	Cx3cr1CreER/+;Bdnffl/+	Cx3cr1CreER/+;Bdnffl/fl
		6.3	5.3	10.4	6.4			6.9	3.9	10.4	6.4
		5.2	5.3	11.2	6			4.6	4.4	10.1	6.6
		5.3	4	10.4	8.6			4.67	4	10.4	6.6
		6	5.8	10.6	7.1			6	5.8	10.6	7.7
			6.5	11.5	5.8				5.2	9.7	5.8
	Mean	5.7	5.38	10.82	6.78		Mean	5.5425	4.66	10.24	6.62
	s.e.m.	0.267706	0.409145	0.224499	0.50636		s.e.m.	0.555403	0.365513	0.156844	0.307246
Fig 4D		Elimination 2 weeks						Formation 2 weeks
		Sham	Sham	SNI	SNI			Sham	Sham	SNI	SNI
		Cx3cr1CreER/+;Bdnffl/+	Cx3cr1CreER/+;Bdnffl/fl	Cx3cr1CreER/+;Bdnffl/+	Cx3cr1CreER/+;Bdnffl/fl			Cx3cr1CreER/+;Bdnffl/+	Cx3cr1CreER/+;Bdnffl/fl	Cx3cr1CreER/+;Bdnffl/+	Cx3cr1CreER/+;Bdnffl/fl
		9.1	6.6	13.2	12.7			7.4	7.9	13.2	10.4
		7.8	6.2	12.7	8.6			7.8	6.2	10.5	7.9
		7.5	5.3	9	7.9			8.6	5.3	12.6	7.9
		6.5	7.5	13.9	8.3			8	6.8	11.5	8.9
		7.3	7.8	13.3	9.4			6	7.8		9.1
		9.3						10
	Mean	7.91667	6.68	12.42	9.38		Mean	7.96667	6.8	11.95	8.84
	s.e.m.	0.443032	0.450999	0.876014	0.865679		s.e.m.	0.540165	0.490918	0.597913	0.462169
Fig 4E		Elimination 4 weeks						Formation 4 weeks
		Sham	Sham	SNI	SNI			Sham	Sham	SNI	SNI
		Cx3cr1CreER/+;Bdnffl/+	Cx3cr1CreER/+;Bdnffl/fl	Cx3cr1CreER/+;Bdnffl/+	Cx3cr1CreER/+;Bdnffl/fl			Cx3cr1CreER/+;Bdnffl/+	Cx3cr1CreER/+;Bdnffl/fl	Cx3cr1CreER/+;Bdnffl/+	Cx3cr1CreER/+;Bdnffl/fl
		9.9	7.2	13.9	10.7			8.6	6.5	12.6	10.7
		11	8.6	12.4	11.8			12.4	9.2	15	11.8
		9.7	8.9	16.1	11			10.4	9.5	12.8	10.3
		9.4	9.4	13.8	11			10.4	9.4	15.4	11
			10.4		9.2				9.6		9.2
	Mean	10	8.9	14.05	10.74		Mean	10.45	8.84	13.95	10.6
	s.e.m.	0.348807	0.52345	0.764308	0.426146		s.e.m.	0.776209	0.588727	0.727438	0.427785

## Sheet: 5D,F,H,I
Fig 5D				Fig 5F						Fig 5H										Fig 5I
	Sham	SNI			Sham		SNI				0 g	0 g	0.6 g	0.6 g	1 g	1 g	2 g	2 g			0 g	0 g	0.6 g	0.6 g	1 g	1 g	2 g	2 g
					Pre	0.6 g	Pre	0.6 g			Sham	SNI	Sham	SNI	Sham	SNI	Sham	SNI			Sham	SNI	Sham	SNI	Sham	SNI	Sham	SNI
	0.353842	0.248366			0.2002	0.1541	0.207956	0.369471			0.353842	0.248366	0.154097	0.369471	0.13968	4.09936	0.103121	0.051809			0.136203	1.90335	0.14169	0.523076	0.107216	1.82067	0.148966	0.433682
	0.208504	0.447937			0.4055	0.3999	0.696845	0.801531			0.208504	0.447937	0.399895	0.801531	0.093648	0.216164	0.213769	0.339939			0.383304	0.180086	0.077734	0.940208	0.109031	0.300761	0.144809	0.109216
	0.305144	0.242885			0.3345	0.3559	0.232627	0.427907			0.305144	0.242885	0.355854	0.427907	0.179084	0.576843	0.318928	0.058723			0.16613	0.41139	0.180527	0.188137	0.132592	0.704924	0.040208	1.25891
	0.139742	0.638048			0.1909	0.2262	0.149996	0.261938			0.139742	0.638048	0.22623	0.261938	0.104125	0.051137	0.185784	0.202369			0.15311	0.345002	0.088128	0.74783	0.116077	0.428808	0.049619	0.951689
	0.139078	0.508934			0.2872	0.3633	0.262749	0.416551			0.139079	0.508934	0.363315	0.416551	0.493671	0.133168	0.248519	0.629499			0.411465	0.411015	0.230657	0.87565	0.208495	1.58235	0.467774	0.858114
	0.143279	0.28751			0.2869	0.271	0.183458	0.298722			0.143279	0.28751	0.271033	0.298722	0.135605	0.556578	0.287048	0.206685			0.150896	0.446083	0.219686	0.412466	0.152107	1.03337	0.175411	0.387301
	0.16066	0.256312			0.2072	0.1718	0.142595	0.30419			0.16066	0.256312	0.171836	0.30419	0.151139	0.186115	0.159671	0.213708			0.175513	0.628248	0.146498	0.290774	0.142463	1.74814	0.108895	1.39796
	0.21824	0.665254			0.1754	0.2118	0.150647	0.310099			0.21824	0.665254	0.211753	0.310099	0.112947	0.771154	0.280859	0.174795			0.147112	0.181285	0.146209	0.726795	0.1133	0.154597	0.061531	0.360499
	0.119411	0.360817			0.2089	0.2	0.135736	0.280273			0.119411	0.360817	0.200045	0.280273	0.140046	0.220015	0.282918	0.047249			0.196061	0.179594	0.150018	1.13843	0.117312	0.133673	0.203944	0.089597
	0.146207	0.424344			0.1813	0.211	0.391188	0.422598			0.146207	0.424344	0.210997	0.422598	0.234222	0.143173	0.24543	0.181953			0.228936	0.149567	0.12855	0.336988	0.201557	0.250709	0.455227	0.530884
	0.091859	0.447393			0.1106	0.1389	0.130217	0.307541			0.091859	0.447393	0.13894	0.307541	0.070912	0.04825	0.171388	0.506687			0.151678	0.251845	0.160198	0.019616	0.126618	0.381403	0.578105	0.099124
	0.13646	0.383421			0.2014	0.2044	0.370232	0.421518			0.13646	0.383421	0.204406	0.421518	0.138097	0.11348	0.334405	0.138074			0.156793	0.194094	0.200071	0.602945	0.252164	0.349052	0.223765	0.405422
	0.115675	0.247279			0.1949	0.2122	0.135739	0.321878			0.115675	0.247279	0.212179	0.321878	0.200916	0.444185	0.428444	0.349962			0.205766	0.218539	0.250943	1.01765	0.215791	0.307866	0.214991	0.185309
	0.131034	0.274516			0.2317	0.3575	0.133007	0.299886			0.131034	0.274516	0.357477	0.299886	0.131581	0.103184	0.801478	0.16432			0.211957	0.152099	0.153952	0.402722	0.1216	0.192776	0.259233	0.369967
	0.192865	0.38396			0.1179	0.1553	0.15019	0.315397			0.192865	0.38396	0.155306	0.315397	0.006684	0.315198	0.179053	0.30053			0.17919	0.134826	0.165242	0.108652	0.133218	0.378466	0.02846	0.96826
	0.149231	0.405886			0.1892	0.1747	0.135202	0.338185			0.149232	0.405886	0.174746	0.338185	0.051024	0.132537	0.12031	0.167239			0.145677	0.202746	0.17736	0.232066	0.076006	0.243872	0.275554	0.155955
	0.125604	0.250737			0.1348	0.133	0.146234	0.326706			0.125604	0.250737	0.13297	0.326706	0.095088	0.230658	0.165374	0.252521			0.140061	0.205057	0.080538	1.25472	0.264421	0.215634	0.176134	0.237488
	0.117988	0.358501			0.1453	0.1797	0.144927	0.30384			0.117988	0.358501	0.17968	0.30384	0.103576	0.125307	0.182262	0.327752			0.2433	0.145494	0.32516	0.656449	0.17185	0.485649	0.262236	0.712723
	0.109151	0.283051			0.1329	0.1571	0.141682	0.298415			0.109151	0.283051	0.157119	0.298415	0.075889	0.223601	0.153675	0.193687			0.187672	0.325302	0.187752	0.011411	0.309772	0.490993	2.75925	0.48156
	0.122932	0.294838			0.2776	0.23	0.124956	0.283614			0.122932	0.294838	0.229991	0.283614	0.067356	0.25216	0.24173	0.676643			0.129588	0.158125	0.283502	0.083291	0.206868	0.556167	0.633754	0.053881
	0.351177	0.256571			0.2355	0.1113	0.152814	0.325228			0.351177	0.256571	0.111295	0.325228	0.106641	0.16564	0.227531	0.190273			0.243173	0.29486	0.202111	0.763525	0.180532	0.54919	0.532057	1.09256
	0.337028	0.289354			0.141	0.3304	0.124511	0.365936			0.337028	0.289354	0.330406	0.365936	0.079817	1.82464	0.156782	1.549			0.251675	0.366275	0.243564	0.456037	0.311196	0.368913	0.205822	0.811115
	0.488014	0.244175			0.2542	0.2139	0.204516	0.437081			0.488014	0.244175	0.213925	0.437081	0.054044	0.195052	0.508356	0.149126			0.573535	0.532862	0.27428	0.042896	0.359618	0.526014	0.047313	0.092345
	0.318214	0.490637			0.162	0.1532	0.155799	0.383503			0.318214	0.490637	0.153233	0.383503	0.093491	0.801396	0.342746	0.718483			0.162609	0.662604	0.388786	0.805999	0.135043	0.313516	1.93333	0.789739
	0.297867	0.231449			0.1412	0.1439	0.26901	0.396304			0.297867	0.231449	0.143909	0.396304	0.202435	0.083937	0.222111	0.157723			0.199366	0.212755	0.182917	0.836597	0.256016	0.635571	0.341005	0.406907
	0.302462	0.162271			0.1419	0.1023	0.447187	0.44611			0.302462	0.162271	0.102259	0.44611	0.090585	0.667735	0.176254	0.111897			0.236448	0.473527	0.468458	0.840778	0.130656	0.192481	0.292621	0.312636
	0.213927	0.119145			0.1441	0.3617	0.234547	0.302468			0.213927	0.119145	0.361713	0.302468	0.109686	0.04562	0.184852	0.252227			0.22223	0.885927	0.320304	0.619537	0.164772	0.220679	0.597673	2.37768
	0.332858	0.216423			0.2436	0.1385	0.188225	0.444717			0.332858	0.216423	0.138548	0.444717	0.058898	0.001228	0.174075	0.5425			0.196843	0.144981	0.213776	0.54809	0.654888	0.435789	2.06293	2.37871
	0.21762	0.164959			0.1047	0.1052	0.130114	0.226402			0.21762	0.164959	0.105236	0.226402	0.074924	0.15889	0.131436	0.200211			0.152608	0.209007	0.350134	0.195227	0.648832	2.17357	0.183967	0.437326
	0.287444	0.209262			0.1548	0.1349	0.2058	0.57662			0.287444	0.209262	0.134887	0.57662	0.128063	0.524134	0.153336	0.35499			0.144076	0.339981	0.2814	0.882683	0.61951	0.205422	0.082495	0.251731
	0.196892	0.141608			0.1241	0.162	0.126033	0.236648			0.196892	0.141608	0.162012	0.236648	0.061717	0.089956	0.173383	0.176677			0.198133	0.351383	0.301373	0.448365	0.231079	0.272021	0.584158	0.823535
	0.246139	0.098052			0.1405	0.1199	0.33908	0.429122			0.246139	0.098052	0.119927	0.429122	0.09003	0.22712	0.152966	0.524146			0.152768	0.207483	0.548451	1.19708	0.574253	0.176831	0.06315	0.312077
	0.178243	0.146591			0.0925	0.269	0.15713	0.275582			0.178244	0.146591	0.269024	0.275582	0.05615	0.14615	0.208113	0.199625			0.238755	0.163265	0.434118	3.56733	0.368492	0.169266	1.63069	0.217884
	0.241059	0.130085			0.1382	0.1957	0.205295	0.304603			0.241059	0.130085	0.195714	0.304603	0.120121	0.390672	0.15812	0.16343			0.099806	0.170331	0.615665	0.387788	1.05273	0.246253	1.23129	0.290062
	0.218053	0.113511			0.0974	-0.135	0.150874	0.238612			0.218053	0.113511	0.123486	0.238612	0.064779	0.108789	0.103423	0.601203			0.126993	0.158964	0.364559	0.138106	0.319067	1.19182	0.124735	0.314202
	0.218416	0.131524			0.1085	0.1235	0.14736	0.224611			0.218416	0.131524	0.134057	0.224611	0.115955	0.968319	0.197519	0.075114			0.508447	0.160362	0.280974	0.727025	0.317768	1.20245	0.819697	0.796592
	0.20575	0.088332			0.1877	0.1341	0.125624	0.25629			0.205749	0.088332	0.119465	0.25629	0.03224	0.476438	0.167434	0.107689			0.31502	0.781852	0.308632	0.1819	0.571086	0.210716	0.274442	0.262466
	0.215496	0.137887			0.1303	0.1195	0.123594	0.254399			0.215496	0.137887	0.125264	0.254399	0.064638	0.002775	0.082818	0.604739			0.135109	0.367671	0.245184	0.143309	1.58833	0.326061	0.747527	0.7218
	0.142404	0.148391			0.2074	0.1253	0.113712	0.216414			0.142404	0.148391	0.096678	0.216414	0.046005	0.023876	0.185686	0.493436			0.152681	0.126124	0.131395	0.118576	0.382096	2.26704	0.159241	0.202646
	0.171748	0.138895			0.1592	0.0967	0.159279	0.338504			0.171748	0.138895	0.466679	0.338504	0.240859	0.363242	0.191382	0.221939			0.16842	0.14202	0.601055	1.1567	0.252595	0.385263	0.432755	0.491869
	0.261376	0.10069			0.5297	0.4667	0.16714	0.262486			0.261376	0.10069	0.319075	0.262486	0.786408	0.381222	1.09716	1.04743			0.126593	0.157303	0.302086	0.735097	0.342262	0.212112	0.056978	0.300851
	0.181449	0.090338			0.2646	0.2191	0.17991	0.30443			0.181449	0.090338	0.232875	0.30443	0.525373	0.14161	0.785202	1.86809			0.214446	0.31521	0.2499	0.200449	0.331838	0.238381	0.73757	0.261451
	0.275673	1.07023			0.3098	0.2329	0.141312	0.231883			0.275673	1.07023	0.277024	0.231883	0.443932	0.754621	0.449232	2.47918			0.302046	0.52619	0.381231	0.543792	1.26625	1.2627	0.288124	0.432858
	0.169757	0.350807			0.3497	0.277	0.124021	0.320894			0.169757	0.350807	0.760905	0.320894	0.434408	2.50933	0.699364	1.22475			0.183922	0.37741	0.401226	1.1232	1.07372	0.261071	2.01249	0.283025
	0.224841	0.233133			0.0496	0.7609	0.115906	0.331284			0.224841	0.233133	0.400514	0.331284	2.8641	0.822876	1.50809	1.81751			0.106688	0.132164	0.19305	0.404626	0.327325	0.246254	0.587535	4.36455
	0.230938	0.44835			0.49	0.4005	0.137294	0.298885			0.230938	0.44835	0.20055	0.298885	0.466516	0.655649	1.04203	1.08266			0.125363	0.203325	0.473779	0.238185	0.339618	3.24703	0.730431	1.80987
	0.190165	0.137264			0.3281	0.2006	0.166434	0.407592			0.190165	0.137264	0.211918	0.407592	0.116022	1.13117	0.415615	0.897434			0.141401	0.179141	0.366229	0.164399	0.519371	0.302101	0.070974	0.042439
	0.361308	0.183276			0.1044	0.2119	0.145045	0.233475			0.361309	0.183276	0.140985	0.233475	0.272059	0.311492	0.520667	0.604058			0.107396	0.157891	0.390114	0.343811	0.63288	2.19817	0.63142	0.325616
	0.198173	0.161046			0.2038	0.141	0.118463	0.26221			0.198173	0.161046	0.209311	0.26221	0.015442	0.734805	0.280475	0.322711			0.182898	0.175319	0.259046	0.181234	0.364905	0.263426	0.843706	1.00254
	0.203914	0.337448			-0.0783	0.2093	0.132253	0.286743			0.203914	0.337448	0.522767	0.286743	0.202342	0.457371	0.481269	0.461516			0.894277	0.34733	0.323678	1.50233	0.288735	0.220905	0.082611	0.995409
	0.189876	0.256015			0.1316	0.5228	0.30773	0.537993			0.189876	0.256015	0.242659	0.537993	0.829509	0.17972	0.402348	0.520093			0.151492	0.796986	0.439774	0.28307	0.359357	1.20208	0.102898	0.310092
	0.228139	0.200425			0.4357	0.2427	0.145615	0.358872			0.228139	0.200425	0.470089	0.358872	1.20812	0.150327	0.410982	0.154574			0.110925	0.233305	0.381625	0.222997	0.368102	0.235716	0.159762	1.23462
	0.145197	0.177869			0.492	0.4701	0.131943	0.361921			0.145197	0.177869	0.261746	0.361921	0.185639	0.313338	0.999166	0.435222			0.125262	0.405839	0.316426	0.280291	0.229903	1.2532	0.384988	0.331988
	0.140327	0.173714			0.1847	0.2617	0.197028	0.527922			0.140327	0.173714	0.163291	0.527922	0.195641	0.065158	0.402077	1.06069			0.093265	0.418147	0.490202	0.244366	0.321357	0.182404	0.50904	0.362165
	0.196272	0.162471			0.1715	0.1633	1.03796	2.04081			0.196272	0.162471	0.324364	2.04081	0.046339	0.430515	0.350352	0.407512			0.170345	0.51805	0.324031	0.275119	0.420236	1.76972	0.347335	0.28878
	0.242478	0.22061			-0.0437	0.3244	0.370792	0.582752			0.242478	0.22061	0.484115	0.582752	0.306398	0.794367	0.722541	0.101828			0.112565	0.60291	0.235157	0.317569	0.304816	0.199918	0.285548	0.218383
	0.189166	0.159956			0.3191	0.4841	0.356092	0.835952			0.189166	0.159956	0.165028	0.835952	1.4149	0.278089	1.82347	0.631643			0.086191	0.144584	0.248047	0.292065	0.444062	0.570832	0.34062	0.179173
	0.209642	0.124646			0.2592	0.165	0.330552	0.555215			0.209642	0.124646	0.158426	0.555215	0.098475	0.094112	0.304593	0.627958			0.083254	0.108998	0.308348	0.600322	0.742418	0.483774	0.221831	1.42998
	0.25576	0.162123			0.1166	0.1584	0.145674	0.300059			0.25576	0.162123	0.536186	0.300059	0.112112	0.451721	0.371845	0.496937			0.081801	0.114024	0.588349	0.246231	0.620556	1.27721	0.121779	0.102048
	0.319102	0.145089			0.0275	0.5362	0.274121	0.227525			0.319102	0.145089	0.240424	0.227525	1.31788	0.311387	1.46901	0.523113			0.093953	0.386986	0.145208	0.190938	0.366405	0.380203	0.06511	0.324716
	0.182685	0.121037			0.2642	0.2404	0.180764	0.185542			0.182685	0.121037	0.584712	0.185542	0.714251	0.303553	0.56674	0.163456			0.111954	0.397886	0.186692	0.211753	0.416666	0.467795	0.044694	0.623895
	0.208899	0.177735			-0.2123	0.5847	0.170661	0.341421			0.208899	0.177735	0.489901	0.341421	0.712818	0.233488	1.18431	0.464544			0.090997	0.124513	0.213945	0.451383	0.300195	0.311815	0.329972	0.629757
	0.246851	0.189882			0.6773	0.4899	0.160231	0.23669			0.246851	0.189882	0.2501	0.23669	0.673998	0.083991	0.89294	0.647053			0.112074	0.151229	0.122783	0.286161	1.88519	0.512228	0.561752	0.807532
	0.26824	0.143172			0.3004	0.2501	0.185796	0.315062			0.26824	0.143172	0.424374	0.315062	0.232308	0.330346	0.427951	0.578421			0.101043	0.669877	0.258496	0.626522	1.02934	0.312693	0.593762	1.41239
	0.160129	0.131446			0.4769	0.4244	0.204727	0.251049			0.160128	0.131446	0.295847	0.251049	0.465805	0.418082	0.776879	0.305504			0.076979	0.35591	0.352177	0.223591	0.566058	0.241545	0.198323	2.3108
	0.18272	0.140276			-0.0412	0.2958	0.188791	0.231976			0.18272	0.140276	0.239819	0.231976	1.0976	0.299258	0.49613	0.400626			0.065377	0.442196	0.154375	0.192038	0.291901	0.245027	0.426001	0.18699
	0.211051	0.122765			0.3694	0.2398	0.153896	0.119692			0.211051	0.122765	0.336518	0.119692	0.193264	0.159004	0.585149	0.456846			0.092825	0.950019	0.296234	0.345371	0.346813	0.508041	0.277441	0.82697
	0.172774	0.154442			0.3747	0.3365	0.187648	0.226273			0.172774	0.154442	0.464954	0.226273	0.648181	0.143491	0.370501	0.293665			0.08463	0.226128	0.165378	0.246382	0.614138	0.318933	0.222483	0.747639
	0.232257	0.10547			0.0437	0.465	0.18215	0.317523			0.232257	0.10547	0.364723	0.317523	1.22184	0.202164	0.989952	0.60646			0.090342	0.185745	0.236411	0.249065	0.215792	0.933676	1.06491	0.976481
	0.196607	0.14658			0.3757	0.3647	0.175234	0.18955			0.196607	0.14658	0.37177	0.18955	0.24055	0.178591	0.426353	0.024497			0.089157	0.487794	0.168258	0.205311	0.81496	0.579035	0.342203	1.37779
	0.276224	0.152728			0.3827	0.3718	0.170992	0.151259			0.276224	0.152728	0.349277	0.151259	1.11387	0.353192	0.648936	0.173094			0.08102	0.20566	0.185391	0.223462	0.523538	0.237912	0.605127	0.392315
	0.199639	0.131813			-0.103	0.3493	0.142068	0.203953			0.199639	0.131813	0.354817	0.203953	0.497748	0.111382	0.491828	0.658723			0.097436	0.323961	0.177603	0.31544	0.342927	0.344378	1.04763	0.713119
	0.203098	0.133909			0.3656	0.3548	0.131054	0.218558			0.203098	0.133909	0.280239	0.218558	0.358807	0.182145	0.454453	0.813841			0.084445	0.210261	0.274059	0.530957	0.252063	0.303786	0.541146	0.346455
	0.217008	0.13879			0.2412	0.2002	0.197486	0.312597			0.217008	0.13879	0.205578	0.312597	0.692632	0.516841	0.631516	0.872207			0.076682	0.575199	0.153452	0.98386	0.373324	0.338134	0.231396	1.32767
	0.23305	0.124529			0.2733	0.2056	0.15357	0.292743			0.23305	0.124529	0.165533	0.292743	0.073178	0.614731	0.301338	1.12028			0.131753	0.146457	0.169755	0.494519	0.16448	0.64302	0.079761	1.76438
	0.149019	0.185872			0.3721	0.1655	0.245007	0.305519			0.149019	0.185872	0.183166	0.305519	0.043203	0.627415	0.300665	1.93017			0.090446	0.261645	0.355174	0.303893	0.277378	0.286589	1.79177	0.29756
	0.139451	0.480726			-0.0752	0.1832	0.119353	0.171025			0.139451	0.480726	0.292799	0.171025	0.770369	0.567599	0.327213	0.210912			0.220296	0.148394	0.124162	0.41978	0.172544	0.284082	1.33379	0.428662
	0.170725	0.404522			-0.0038	0.2928	0.135936	0.263008			0.170725	0.404522	0.230331	0.263008	0.191826	2.91275	0.762054	0.267491			0.177215	0.138239	0.18105	0.282016	0.175097	0.497405	0.082596	0.901043
	0.298464	0.210826			0.3609	0.2303	0.240796	0.290692			0.298464	0.210826	0.331503	0.290692	0.282583	0.162474	0.502116	0.054715			0.221168	0.269879	0.210534	0.496019	0.184272	1.08978	0.814685	0.619856
	0.18326	0.494624			0.102	0.3315	0.332665	0.353611			0.18326	0.494624	0.511758	0.353611	2.01249	0.252253	0.475508	0.045219			0.235245	0.216515	0.176883	1.45115	0.17561	0.248595	0.022046	0.14898
	0.214446	0.542985			-0.1548	-0.3413	0.129712	0.321819			0.214446	0.542985	0.916831	0.321819	0.587535	0.048866	0.328292	1.32962			0.161865	0.200825	0.221321	0.228914	0.211063	0.603363	0.98782	0.528247
	0.302046	0.382607			0.2546	0.5118	0.203795	0.290223			0.302046	0.382607	0.577675	0.290223	0.730431	0.116315	0.488133	0.849634			0.201883	0.132683	0.278986	0.202949	0.292716	0.348913	0.390376	0.393561
	0.183922	0.176828			0.3328	0.9168	0.160085	0.204808			0.183922	0.176828	0.34167	0.204808	0.070974	0.600927	0.790202	0.367295			0.469688	0.173158	0.201219	0.557353	0.163014	1.56417	0.180285	0.70128
	0.106688	0.452523			0.25	0.5777	0.143483	0.199749			0.106688	0.452523	0.384395	0.199749	0.63142	0.817644	0.24031	1.46394			0.198552	0.112621	0.223254	0.286174	0.203201	0.63163	0.990055	0.591508
	0.125362	0.187124			0.3692	0.3417	0.174397	0.360698			0.125363	0.187124	0.219516	0.360698	0.843706	0.555287	0.635157	0.113854			0.203209	0.192758	0.240411	0.236634	0.261519	0.342889	0.345281	1.48634
	0.141401	0.233602			0.1575	0.3844	0.130736	0.202778			0.141401	0.233602	0.563803	0.202778	0.082611	1.33884	0.248047	0.556277			0.147755	0.180916	0.322931	0.25065	0.223701	0.221585	0.450465	0.200176
	0.107396	0.273836			0.326	0.2195	0.298831	0.186174			0.107396	0.273836	0.227952	0.186174	0.102898	0.13965	0.308348	0.493038			0.18958	0.377707	0.213593	0.346683	0.256081	0.309732	0.317159	0.61711
	0.182898	0.257761			-0.0402	0.5638	0.185143	0.237895			0.182898	0.257761	0.383351	0.237895	0.159762	0.698799	0.588349	0.073515			0.181008	0.214021	0.211185	0.604645	0.224877	0.315249	0.42641	1.20182
	0.094277	0.559516			0.3781	0.228	0.150609	0.18803			0.094277	0.559516	0.352347	0.18803	0.384988	0.451323	0.445208	0.276738			0.241758	0.161884	0.199097	0.237775	0.178956	0.340396	0.455749	0.901251
	0.151492	0.181704			0.1454	0.3834	0.164881	0.158187			0.151492	0.181704	0.245471	0.158187	0.50904	0.173723	0.386692	0.998075			0.149319	0.169332	0.246556	0.302449	0.322872	0.184655	0.76184	0.441635
	0.110924	0.145076			0.3162	0.2523	0.135717	0.224948			0.110925	0.145076	0.201588	0.224948	0.347335	0.754585	0.213945	0.174841			0.185018	0.132461	0.336841	0.249094	0.22362	0.213475	0.324086	0.233078
	0.125262	0.466755			0.3075	0.2455	0.299425	0.479132			0.125262	0.466755	0.259741	0.479132	0.285548	0.22289	0.522783	0.428911			0.164586	0.180384	0.24587	0.517257	0.163779	0.185865	0.590178	1.25367
	0.0932652	0.38743			0.3546	0.2016	0.263523	0.568539			0.093265	0.38743	0.127811	0.568539	0.34062	0.462718	0.258496	0.184418			0.117126	0.302345	0.082121	0.298933	0.199829	0.368545	0.404734
	0.170345	0.150553			0.269	0.2297	0.186369	0.359022			0.170345	0.150553	0.240989	0.359022	0.221831	0.242975	0.452177	0.870141			0.289328	0.275378	0.172408	0.240657	0.288125	0.33182	0.023345
	0.112565	0.220345			-0.0399	0.1278	0.20397	0.241957			0.112565	0.220345	0.18278	0.241957	0.121779	0.892105	0.154375	0.459403			0.140428	0.121248	0.84348	0.331392	0.433836	0.25072	0.55308
	0.0861914	0.468582			0.3673	0.241	0.337576	0.600088			0.086191	0.468582	0.155378	0.600088	0.06511	0.454723	0.296234	0.217679			0.171401	0.131292	0.317508	0.270481	0.353184	0.330918	0.517857
	0.0832541	0.249602			0.0719	0.1828	0.279093	0.401457			0.083254	0.249602	0.168402	0.401457	0.044694	0.259242	0.165378	0.686364			0.171002	0.114963	0.34215	0.342942	0.274087	1.25065	0.499444
	0.0818011	0.344947			0.3143	0.1554	0.330234	0.601962			0.081801	0.344947	0.149698	0.601962	0.329972	0.756468	0.236411	0.087563			0.269744	0.476603	0.188198	0.243342	0.310104	0.570849	0.32872
	0.0939532	0.316577			0.3519	0.1684	0.269765	0.523707			0.093953	0.316577	0.155872	0.523707	0.561752	0.143311	0.168258	0.36708			0.182941	0.119134	0.345708	0.263966	0.259905	0.336823	0.837194
	0.111954	0.277859			-0.0035	0.1497	0.164928	0.384104			0.111954	0.277859	0.196666	0.384104	0.593762	0.261406	0.185391	0.17661			0.106647	0.137255	0.277392	0.443719	0.3326	0.336921	0.729996
	0.0909971	0.398572			0.3133	0.1559	0.505326	0.761392			0.090997	0.398572	0.133791	0.761392	0.198323	0.207732	0.177603	0.832321			0.186053	0.164753	0.222224	0.349184	0.723995	0.194794
	0.112074	0.254049			0.1261	0.1967	0.207145	0.260235			0.112074	0.254049	0.245099	0.260235	0.426001	0.857446	0.274059	0.880132			0.269904	0.954581	0.274193	0.367201	0.208942	0.255199
	0.101043	0.218434			0.0345	0.1338	0.213488	0.192673			0.101043	0.218434	0.143831	0.192673	0.277441	1.45341	0.153452	0.590948			0.134481		0.34961	0.276943	0.134202	0.256404
	0.0769789	0.317882			0.0945	0.2451	0.166879	0.295137			0.076979	0.317882	0.151208	0.295137	0.222483	0.916929	0.169755	0.146614			0.10149		0.37222	0.254996	0.14339	0.204636
	0.0653775	0.464322			0.125	-0.1692	0.243148	0.267396			0.065377	0.464322	0.200086	0.267396	0.0306	0.11892	0.355174	0.3768			0.170134		0.168238	0.290808	0.65789	3.95223
	0.0928247	0.324614			0.3666	0.1438	0.176595	0.269129			0.092825	0.324614	0.144791	0.269129	0.012	0.351969	0.124162	0.538262			0.13837		0.224707	0.297394	0.32664	0.842989
	0.0846298	0.262524			0.5413	0.1512	0.164196	0.248641			0.08463	0.262524	0.203721	0.248641		0.505719	0.18105	1.12544			0.139496		0.220734	0.205631	0.256267	0.792498
	0.0903418	0.284483			-0.0077	0.2001	0.201912	0.271029			0.090342	0.284483	0.181163	0.271029		1.09709	0.210534	0.418897			0.134453		0.453247	0.235995	0.237901	0.561006
	0.0891568	0.265574			-0.0625	0.1448	0.324135	0.496148			0.089157	0.265574	0.131909	0.496148		0.383413	0.176883	0.314989			0.145234		0.41889	0.271507	0.50325	0.223768
	0.08102	0.266275			0.6476	0.2037	0.32209	0.499998			0.08102	0.266275	0.14406	0.499998		0.275883	0.221321	0.140947			0.196613		0.225057	0.835204	0.315692	0.863098
	0.0974356	0.182391			0.2525	0.1812	0.237839	0.544492			0.097436	0.182391	0.162016	0.544492		0.138851	0.278986	0.360419			0.170563		0.364717	0.246712	0.493855	0.333385
	0.0844452	0.135986			-0.1494	0.1319	0.359924	0.777105			0.084445	0.135986	0.251297	0.777105		0.287937	0.201219	0.552937					0.128118	0.193717	0.37229
	0.0766818	0.130653			0.4372	0.1441	0.491581	0.815411			0.076682	0.130653	0.224839	0.815411		0.426898	0.223254	0.177152					0.397807	1.08825	0.22175
	0.131753	0.218976			0.2916	0.162	0.177998	0.278398			0.131753	0.218976	0.169786	0.278398		0.282479	0.240411	0.149841					0.320725	0.274649	0.280348
	0.0904464	0.226015			-0.0776	0.2513	0.346371	0.630813			0.090446	0.226015		0.630813		0.126734	0.322931	0.203365					0.238808		0.362462
		0.183659			0.3639	0.2248	0.2007	0.374863				0.183659		0.374863		0.14015	0.213593	0.71341					0.209876		0.557305
		0.404413			0.1936	0.1698	0.395973	0.683118				0.404413		0.683118		0.940347	0.411185	0.803112					0.179484		0.18567
		0.163422					0.263892	0.234556				0.163422		0.234556		0.737057	0.024	0.269114					0.300807		0.42574
		0.266635					0.215271	0.403405				0.266635		0.403405		0.380906		0.257064					0.220387		0.499929
		0.463447					0.185383	0.302318				0.463447		0.302318		0.299624		0.137867					0.304238		0.288981
		0.377265					0.166359	0.271765				0.377265		0.271765		0.145755		0.116661					0.211014		0.227457
		0.251886					0.437416	0.834575				0.251886		0.834575		0.038251		0.176775					0.176377		0.243396
		0.17875					0.15086	0.34538				0.17875		0.34538		0.298297		0.487757					0.276976		0.286066
		0.328237					0.346844	0.75109				0.328237		0.75109		0.383872		1.03735					0.230847		0.346105
		0.191729					0.174303	0.418998				0.191729		0.418998		0.894208		0.407386					0.251311		0.214123
		0.18211					0.17009	0.233507				0.18211		0.233507		0.386377		0.544373					0.368305		0.169567
		0.221646					0.152602	0.27316				0.221646		0.27316		0.551808		0.231668							0.233187
		0.201299					0.179227	0.277868				0.201299		0.277868		0.241971		1.34788							0.41806
		0.153478					0.129107	0.261711				0.153478		0.261711		0.885922		0.08753							0.25389
		0.354753					0.148004	0.327289				0.354753		0.327289		0.01829		0.036311							0.247628
		0.183288					0.186721	0.294273				0.183288		0.294273		0.013336		0.216032							0.22632
		0.185293					0.320762	0.682147				0.185293		0.682147		1.25453		0.144671							0.168081
		0.736337					0.166496	0.342462				0.736337		0.342462		0.084273		0.527163							0.332469
		0.242993					0.1287	0.228728				0.242993		0.228728		0.356283		1.13637							0.310556
		0.179112					0.220968	0.452069				0.179112		0.452069		0.508579		0.040753							0.168368
		0.158374					0.264888	0.289328				0.158374		0.289328		0.023799		0.828946							0.215883
		0.286781					0.410836	0.334188				0.286781		0.334188		1.04884		0.980297
		0.294245					0.363192	0.258227				0.294245		0.258227		0.647659		0.817285		Mean	0.179585	0.307754	0.268659	0.46667	0.350133	0.595132	0.489211	0.689369
		0.294026					0.332746	0.360529				0.294026		0.360529		0.600536		0.106369		s.e.m.	0.0103552	0.0247322	0.0106643	0.0400841	0.0227117	0.0596086	0.0492118	0.0675825
		0.222287					0.162215	0.18116				0.222287		0.18116		0.269355		0.081933
		0.386108					0.21081	0.399837				0.386108		0.399837		0.180698		0.301253
		0.421725					0.364367	0.532752				0.421725		0.532752		0.485195		0.828278
		0.227249					0.264796	0.50243				0.227249		0.50243		0.92117		0.634658
		0.258873					0.16209	0.290952				0.258873		0.290952		0.208511		0.384898
		0.145515					0.162795	0.20697				0.145515		0.20697		0.30206		0.22167
		0.285509					0.238943	0.307606				0.285509		0.307606		0.272341		0.473433
		0.21319					0.173108	0.216024				0.21319		0.216024		0.56529		0.343008
		0.165935					0.239435	0.258013				0.165935		0.258013		0.339357		0.980747
		0.19452					0.172147	0.455277				0.19452		0.455277		0.011688		0.105516
		0.27744					0.1785	0.19124				0.27744		0.19124		0.537444		0.523364
		0.182336					0.170568	0.182728				0.182336		0.182728		0.54184		0.285422
		0.198057					0.183954	0.337143				0.198057		0.337143		0.164875		0.041698
		0.369305					0.175404	0.269848				0.369305		0.269848		0.718355		0.649484
		0.388853					0.153631	0.262888				0.388853		0.262888		0.301958		0.165223
		0.32325					0.621016	0.641586				0.32325		0.641586		0.253938		0.052404
		0.660239					0.196607	0.384216				0.660239		0.384216		0.58711		0.917852
		0.784165					0.15088	0.279456				0.784165		0.279456		0.295572		0.081534
		0.413693					0.15919	0.163615				0.413693		0.163615		1.02479		1.94562
		0.459153					0.34283	0.514277				0.459153		0.514277		0.738889		0.168156
		0.268743					0.318062	0.666234				0.268743		0.666234		0.636631		0.716226
		0.870096					0.213005	0.362025				0.870096		0.362025		4.56874
		0.38149					0.153827	0.243509				0.38149		0.243509
		0.467851					0.311968	0.450262				0.467851		0.450262
		0.35483					0.261945	0.553511				0.35483		0.553511
		0.378953					0.221997	0.366189				0.378953		0.366189
		0.581774					0.250531	0.620592				0.581774		0.620592
		0.164155					0.135573	0.286004				0.164155		0.286004
		0.233513					0.288487	0.328098				0.233513		0.328098
		0.370359					0.184865	0.263388				0.370359		0.263388
		0.339467					0.151882	0.218615				0.339467		0.218615
		0.415426					0.202502	0.337123				0.415426		0.337123
		0.161137					0.25821	0.263756				0.161137		0.263756
		0.365915					0.13268	0.190048				0.365915		0.190048
		0.235324					0.188847	0.263219				0.235324		0.263219
		0.355732					0.266062	0.352431				0.355732		0.352431
		0.516139					0.774932	1.41219				0.516139		1.41219
		0.417822					0.291169	0.154069				0.417822		0.154069
		0.331687					0.333962	1.54511				0.331687		1.54511
		0.790193					0.626847	0.647333				0.790193		0.647333
							0.376223	0.269593						0.269593
Mean	0.182592	0.28572					0.423602	0.116946						0.116946
s.e.m.	0.00729912	0.0118127					0.7904	0.378301						0.378301
							0.236691	0.308286						0.308286
							0.673286	0.148237						0.148237
							0.333905	0.197271						0.197271
							0.93421	0.221903						0.221903
							0.378638	0.723691						0.723691
							0.257419	0.867926						0.867926
							0.52546	0.362984						0.362984
							0.295607	0.480948						0.480948
							0.243413	0.364115						0.364115
							0.338707	0.22291						0.22291
							0.454685	0.422045						0.422045
							0.354015	0.506458						0.506458
							0.269248	0.399765						0.399765
							0.283476	0.702763						0.702763
							0.206642	0.107432						0.107432
							0.381916	0.342999						0.342999
							0.321291	0.22825						0.22825
							0.261425	1.82265						1.82265
							0.4645	0.324191						0.324191
							0.609114	0.15225						0.15225
							0.912055	0.392261						0.392261
							0.211108	0.192762						0.192762
							0.579221	0.299169						0.299169
							0.656694	0.890893						0.890893
							0.474037	0.161369						0.161369
							0.388264	0.596092						0.596092
							0.585707	1.20022						1.20022
							0.454568	0.253875						0.253875
							1.22983	2.08423						2.08423
							0.685741	1.63571						1.63571
							0.419932	0.639103						0.639103
							0.739237	1.25632						1.25632
							0.694954	1.58597						1.58597
							1.03639	1.62376						1.62376
							0.887844	1.23279						1.23279
				Mean	0.207963	0.245724	0.275544	0.416742		Mean	0.182592	0.28572	0.260571	0.416742	0.347905	0.481113	0.391714	0.486061
				s.e.m.	0.0152095	0.0147159	0.0127453	0.021703		s.e.m.	0.00729912	0.0118127	0.0132666	0.021703	0.04201	0.0470107	0.0281842	0.0341148

## Sheet: 6C,D,E
Fig 6C	0 g	0 g	0.6 g	0.6 g	1 g	1 g	2 g	2 g		Fig 6D	0 g	0 g	0.6 g	0.6 g	1 g	1 g	2 g	2 g		Fig 6E	Day 0	Day 1	Day 2	Day 4	Day 6	Day 8	Day 14	Day 21	Day 28
	Cx3cr1CreER/+; Bdnffl/+	Cx3cr1CreER/+; Bdnffl/fl	Cx3cr1CreER/+; Bdnffl/+	Cx3cr1CreER/+; Bdnffl/fl	Cx3cr1CreER/+; Bdnffl/+	Cx3cr1CreER/+; Bdnffl/fl	Cx3cr1CreER/+; Bdnffl/+	Cx3cr1CreER/+; Bdnffl/fl			Cx3cr1CreER/+; Bdnffl/+	Cx3cr1CreER/+; Bdnffl/fl	Cx3cr1CreER/+; Bdnffl/+	Cx3cr1CreER/+; Bdnffl/fl	Cx3cr1CreER/+; Bdnffl/+	Cx3cr1CreER/+; Bdnffl/fl	Cx3cr1CreER/+; Bdnffl/+	Cx3cr1CreER/+; Bdnffl/fl							Sham Cx3cr1CreER/+;Bdnffl/+
	1.16988	0.309458	0.338105	0.881616	1.08847	0.465533	1.71871	0.342883			0.571794	0.669371	0.87714	0.163154	2.00741	0.0509537	1.54923	0.118524			1	0.613211	0.739623	0.923612	0.959404	0.983078	0.944243	0.931203	0.916653
	0.320532	0.882045	1.49883	0.629821	0.561859	0.122409	1.27527	0.171308			0.240604	0.327137	1.80454	1.4223	1.36172	0.610151	1.63739	0.743384			1	0.560889	0.806727	0.941958	0.979915	0.981812	0.837964	1.00522	0.972956
	0.437951	0.363916	0.250757	0.140221	0.8502	0.171228	1.22501	0.139117			0.45848	0.1235	0.767016	0.18198	0.645624	0.197608	0.896391	0.387119			1	0.534465	0.566335	1.06369	0.893247	0.873003	0.905021	1.10887	0.864512
	0.238758	0.327874	0.252816	0.377191	0.103525	0.525955	0.449366	0.263087			0.13655	0.242172	0.225033	0.28363	0.537757	0.448552	0.242115	0.141865			1	0.584296	0.751152	0.967262	0.973199	0.953467	0.950569	0.831982	1.03206
	0.162485	0.127313	0.0888392	0.124232	0.17125	0.571772	0.336459	0.16001			0.171162	0.151077	0.191302	0.369305	0.199512	0.111514	0.398059	0.0691101			1	0.606803	0.730766	0.967262	0.975486	0.892614	0.821516	0.932469	0.96916
	0.322196	0.177144	0.0948535	0.112881	0.0864469	0.258102	0.208131	0.208451			0.151361	0.129042	0.256852	0.350737	0.317553	0.256732	0.52669	0.0497736			1	0.625781	0.789647	0.879695	0.900206	1.06459	0.946773	0.952712	0.903369
	0.442812	0.26911	0.161539	0.126608	0.613664	0.387526	1.00704	0.347784			0.344337	0.173215	0.547343	0.380088	0.62129	1.16239	0.667552	0.40122			1	0.461194	0.631494	0.944172	1.0587	0.813514	0.758255	0.944172	0.918551
	0.256678	0.195075	0.150547	0.408241	0.26967	0.380099	0.939112	0.21353			0.352381	0.268265	0.330549	0.0670178	0.347306	0.143129	0.348592	0.0944474
	0.149343	0.086677	0.0684339	0.231718	0.262979	0.379718	0.302495	0.318304			0.187952	0.158341	0.175092	0.106377	0.14838	0.0474118	0.238899	0.0788317		Mean	1	0.56952	0.716535	0.955378	0.962879	0.937439	0.88062	0.958089	0.939608
	0.198437	0.213701	0.0698926	0.16621	0.252786	0.680984	0.251871	0.272865			0.1595	0.133539	0.251136	0.163672	0.235378	0.206297	0.38631	0.281509		s.e.m.		0.0216687	0.0328075	0.0213005	0.0210021	0.0316205	0.028535	0.0317958	0.020962
	0.280041	0.12726	0.0910163	0.147458	0.257611	0.367275	0.254415	0.560694			0.164859	0.122949	0.370346	0.230041	0.693442	0.588806	0.67091	0.10319
	0.196224	0.158815	0.0918606	0.210689	0.211189	0.20268	0.258052	0.163313			0.120947	0.14226	0.399833	0.282894	0.235736	0.0807449	0.694105	0.120733							SNI Cx3cr1CreER/+;Bdnffl/+
	0.173499	0.169931	0.217759	0.218168	0.21785	0.388389	0.245387	0.550946			0.138802	0.16266	0.147812	0.137801	0.208353	0.114769	0.307233	0.248392			1	0.353111	0.39328	0.426374	0.456144	0.422355	0.436313	0.386342	0.359318
	0.435031	0.159722	0.169025	0.164728	0.120148	0.51159	0.21284	0.371732			0.126346	0.156908	0.531199	0.193077	0.899262	0.164883	1.30426	0.0904074			1	0.349252	0.376327	0.405027	0.331933	0.43544	0.352759	0.407783	0.445074
	0.346355	0.185314	0.164529	0.157016	0.132421	0.227172	1.17307	0.201919			0.14069	0.138802	0.272106	0.151171	0.429804	1.01557	0.648515	0.0519828			1	0.374337	0.364046	0.523088	0.481872	0.382346	0.31682	0.32367	0.468586
	0.159014	0.250013	0.0769849	0.0841581	0.16315	0.141849	0.240117	0.131317			0.151717	0.106595	0.189331	0.123064	0.221604	0.22613	0.282062	0.311687			1	0.318379	0.307767	0.359252	0.63097	0.339759	0.402637	0.399421	0.379468
	0.131393	0.138981	0.131383	0.201901	0.194298	0.298496	0.252592	0.36617			0.153988	0.152263	0.136661	0.144368	0.202508	0.0729031	0.246079	0.101798			1	0.345876	0.292682	0.354459	0.46129	0.551486	0.35498	0.402637	0.397478
	0.274877	0.139516	0.104709	0.156981	0.188077	0.160658	2.28377	0.184478			0.136754	0.173143	0.193207	0.240866	0.193528	0.127293	0.247546	0.381479			1	0.469407	0.369895	0.357154	0.564843	0.411642	0.494613	0.503895	0.405196
	0.195804	0.100084	1.10719	0.172114	1.56067	0.218452	0.94578	0.232956			0.308617	0.146415	0.173121	0.328461	0.232893	0.192519	0.326009	0.779681			1	0.30037	0.307154	0.301013	0.52097	0.301013	0.369436	0.451167	0.442501
	0.361092	0.2688	0.474043	0.139136	0.176727	0.232613	0.240368	0.133841			0.29156	0.127729	0.139193	0.369149	0.134127	0.454985	1.17217	0.469491			1	0.34282	0.395562	0.400585	0.46129	0.478534	0.507172	0.571214	0.577111
	0.140446	0.169665	0.54818	0.129828	0.330777	0.119979	0.295388	0.15565			0.60017	0.40381	0.216335	0.276205	0.818234	0.0860424	1.13422	0.229444			1	0.395562	0.29804	0.415731	0.491397	0.434797	0.52227	0.412393	0.372393
	0.978016	0.100057	0.777717	0.0757556	0.76181	0.0687504	0.528947	0.292541			0.487135	0.057094	0.198562	0.231371	0.238567	0.169426	0.315491	0.109316
	0.192444	0.0953	0.514561	0.105485	0.550853	0.14618	0.470539	0.208378			0.486723	0.495039	0.321838	0.154375	0.545363	0.0851468	0.871706	0.0873545		Mean	1	0.361013	0.344973	0.393631	0.488968	0.417486	0.417444	0.428725	0.427458
	0.35836	0.224619	0.22523	0.0730944	0.205565	0.0535021	0.152922	0.179406			0.768027	0.33499	0.14234	0.16289	0.291614	0.392481	1.07142	0.0797022		s.e.m.		0.0164048	0.0142461	0.0207909	0.0274549	0.0244963	0.0252998	0.0240181	0.0223597
	0.21282	0.116605	0.433559	0.106275	0.347208	0.27572	0.28556	0.14518			0.209405	0.456387	0.209394	0.14083	0.0963974	0.18342	1.05527	0.0939113
	0.186905	0.199207	0.461949	0.0418596	0.292938	0.181622	0.3857	0.125913			0.419329	0.455383	0.111214	0.277186	0.423022	0.0960118	0.0934201	0.188948							Sham Cx3cr1CreER/+;Bdnffl/fl
	0.113074	0.285349	0.309411	0.123339	0.233777	0.131433	0.16869	0.251653			0.286537	0.386571	0.111166	0.226076	0.235302	0.0708061	1.08697	0.0526384			1	0.505073	0.709517	0.832919	0.835414	1.3141	0.987894	0.68693	1.15013
	0.10979	0.107038	0.698746	0.228522	0.353452	0.273448	0.799511	0.0819791			0.450955	0.118994	0.142525	0.0398992	0.728841	0.112105	0.100365	0.159699			1	0.56507	0.656965	0.957811	0.730308	0.864212	0.795769	0.837565	0.952467
	0.142086	0.144703	0.29712	0.0961209	0.173322	0.460798	0.257793	0.15383			0.889957	0.002991	0.143997	0.120409	0.847242	0.253696	2.04475	0.163235			1	0.609908	0.673132	0.857173	0.887752	0.670597	1.32619	0.969263	0.840978
	0.136108	0.131004	0.317288	0.192446	0.228077	0.143004	0.221695	0.222968			0.250728	0.012687	1.87443	0.11309	1.14155	0.306261	1.02522	0.287171			1	0.522945	0.618031	0.828451	0.866051	0.881655	0.995127	0.86501	0.826937
	0.273405	0.189405	0.792236	0.0528892	0.292683	0.100705	0.422332	0.570199			0.381527	0.344977	1.10824	0.0794008	0.176927	0.140425	1.0278	0.123516			1	0.481458	0.620798	0.853982	0.723925	0.819106	0.995769	0.893309	0.909704
	0.106107	0.12747	0.255969	0.142561	0.255241	0.0830464	0.323237	0.210124			0.229492	0.311114	0.250587	0.0670894	0.346653	0.160156	1.15456	2.26903			1	0.55507	0.59633	0.759726	1.28031	0.811446	1.10534	1.23309	0.842255
	0.22147	0.112777	0.387244	0.38939	0.383429	0.204368	0.400618	0.0412617			0.13193	0.279899	0.271936	0.0660756	0.21976	0.176198	0.417372	0.304619			1	0.415504	0.428945	1.22674	0.876263	0.769528	1.09044	0.897353	0.635872
	0.206146	0.133319	0.517809	0.141488	0.294499	0.17961	0.269423	0.106671			0.14412	0.328103	0.229394	0.112051	0.699215	0.146007	1.16343	0.100421			1	0.439492	0.378682	0.690794	0.878178	0.857401	0.996831	0.738841	0.56502
	0.254227	0.140924	0.199325	0.109	0.136044	0.083145	0.182008	0.233867			0.224271	0.612681	0.311397	0.126912	0.187245	0.145728	0.173661	0.129302			1	0.510987	0.586341	0.642569	0.692624	0.698731	0.647893	0.66142	0.839426
	0.187592	0.13902	0.903896	0.272881	0.328934	0.18993	0.568804	0.131665			0.216389	0.472937	0.184582	0.0704608	0.123678	0.257182	0.228067	0.148468
	0.189167	0.18567	1.01309	0.208014	0.535234	0.125399	0.532399	0.107939			1.83603	0.266327	1.15785	0.122811	0.156793	0.125162	0.29051	0.146747		Mean	1	0.511723	0.585416	0.850019	0.863425	0.854086	0.993473	0.864753	0.84031
	0.169722	0.154715	1.26934	0.244586	0.800936	0.158797	1.29597	0.16626			0.807405	0.153906	0.261376	0.0936777	0.101041	0.133867	1.08382	0.178081		s.e.m.		0.0203877	0.0368691	0.0566307	0.0579643	0.0624147	0.0635936	0.0574976	0.0566598
	0.140344	0.288361	1.14363	0.0576496	1.02767	0.0611674	0.690087	0.216375			1.03103	0.470223	0.185085	0.147941	0.133194	0.223053	0.124306	0.155044
	0.178062	0.094236	0.455144	0.0593035	0.297287	0.103755	0.404103	0.139884			0.425039	0.372454	0.17139	0.140775	0.126373	0.148007	0.158846	0.0924597							SNI Cx3cr1CreER/+;Bdnffl/fl
	0.188972	0.108585	0.696371	0.342525	0.350307	0.386015	0.248874	0.0640233			0.874668	0.228217	0.180315	0.188333	0.160794	0.117489	0.104774	0.0464359			1	0.628841	0.62004	0.699532	0.664493	0.732105	0.761501	0.816526	0.815469
	0.142151	0.122825	0.337189	0.127104	0.181575	0.36815	0.225235	0.16512			0.4664	0.380769	1.09997	0.174107	0.520478	0.0922838	1.09186	0.0297542			1	0.531852	0.411641	0.657675	0.72761	0.67098	0.647889	0.732812	0.661329
	0.172291	0.128289	1.34199	0.149255	0.856523	0.128884	1.31343	0.179311			0.702755	0.280781	0.156141	0.128817	0.209107	0.12463	0.300165	0.176378			1	0.517065	0.782698	0.617147	0.729604	0.678953	0.695726	0.648434	0.657138
	0.168009	0.15063	0.359738	0.197602	0.208641	0.0940623	0.253215	0.281904			0.125924	0.195755	0.194992	0.210329	0.206323	0.127762	0.415549	0.0382817			1	0.420467	0.571539	0.578611	0.666826	0.686432	0.738912	0.732812	0.709165
	0.256241	0.192688	0.310856	0.223845	0.142796	0.148782	0.144299	0.172436			0.193799	0.209992	0.13832	0.210069	0.172901	0.0598258	0.249114	0.0422293			1	0.466737	0.544963	0.58592	0.707014	0.67098	0.774329	0.721517	0.707172
	0.171328	0.156512	0.4933	0.124642	0.291885	0.092059	0.397618	0.182814			0.198148	0.169646	1.16477	0.337076	0.129234	0.0300549	0.235791	0.0510665			1	0.508428	0.610739	0.602496	0.670472	0.645069	0.665164	0.77932	0.685247
	1.18224	0.138558	0.452537	0.101719	0.343007	0.107113	0.281811	0.114457			0.246456	0.166391	0.137655	0.0951645	0.643565	0.362508	2.19569	0.0568035			1	0.526839	0.536987	0.810169	0.406779	0.52365	0.566824	0.569783	0.61238
	0.150584	0.367796	0.275307	0.0746645	0.314858	0.0800673	0.586416	0.11786			0.187115	0.196815	0.126419	0.33658	1.18196	0.147015	0.222512	0.0677425			1	0.539437	0.616379	0.450148	0.814237	0.782399	0.786322	0.896454	0.882326
	0.168936	0.206308	0.559162	0.308115	0.209689	0.0979367	1.75585	0.0888445			0.344234	0.216323	0.134829	0.225489	0.183545	0.113101	0.215865	0.128196
	1.11755	0.208522	1.38339	0.208892	0.266246	0.0632522	0.681443	0.0847367			0.374756	0.105843	0.174517	0.169888	0.460415	0.124013	0.236676	0.105749		Mean	1	0.517458	0.586873	0.625212	0.673379	0.673821	0.704583	0.737207	0.716278
	0.894045	0.247448	1.9939	0.468643	0.261045	0.668324	0.217091	0.22311			0.21123	0.135045	0.156391	0.246208	0.218807	0.123918	0.252732	0.31376		s.e.m.		0.0212326	0.0368573	0.036774	0.0418928	0.0263106	0.0266552	0.0352594	0.0315716
	0.12747	0.329174	0.743657	0.403679	0.502123	0.102581	0.357237	0.0993911			0.39823	0.18261	2.14105	0.0635872	1.75802	0.237423	0.225714	0.454764
	0.112777	0.367003	1.2905	0.126554	0.263927	0.172695	0.278107	0.579076			0.282347	0.15419	0.247904	0.125157	1.207	0.132386	0.200893	0.517512
	0.133319	0.453407	0.330742	0.0878433	0.577712	0.103638	0.90601	0.161158			0.227016	0.152099	0.207206	0.165752	0.213863	0.171506	0.318088	0.234836
	0.140924	0.177445	1.04339	0.116819	0.280935	0.259672	1.24566	0.142323			0.202238	0.132556	1.05298	0.178682	0.204116	0.116124	0.564258	0.18474
	0.13902	0.327281	0.639081	0.990087	0.69012	0.407043	0.753199	0.128175			0.173103	0.305129	0.440549	0.254409	0.578677	0.0846419	0.603352	0.198262
	0.18567	0.393584	0.777374	0.506283	0.58234	1.35204	1.1903	0.239532			0.206078	0.188227	2.10312	0.222371	0.545761	0.153414	0.705258	0.172529
	0.547145	0.321508	0.0756818	0.498192	1.09293	0.147424	0.132636	0.154775			0.18951	0.13186	1.20365	1.0666	0.55287	0.134436	0.741609	0.197175
	0.474191	0.189674	0.0880168	0.215384	0.334204	0.399996	0.137878	0.405979			0.205226	0.127362	0.243647	0.0696753	0.593971	0.223704	0.427755	0.598009
	1.21069	0.260292	0.0776584	0.183902	1.0847	0.225498	1.16888	0.678582			0.22054	0.090987	0.259994	0.300596	0.562929	0.355901	0.407771	0.222221
	0.32769	0.366444	0.0725149	0.406359	0.804678	0.593767	0.225458	0.60636			0.223834	0.132942	0.242313	0.244579	0.56604	0.103213	0.541362	0.179805
	0.232777	0.131838	0.0974991	0.495979	0.531231	0.447487	0.112184	0.386483			0.177519	0.163242	0.264462	0.277172	0.536553	0.108214	0.459518	0.194317
	0.158939	0.14709	0.67214	0.500949	1.37724	0.348782	0.881583	0.464476			0.160228	0.144974	0.268353	0.231261	0.577464	0.136721	0.48931	0.247618
	0.141095	0.176792	0.288958	0.0942158	0.552016	0.339708	0.130988	1.30906			0.161122	0.25119	0.259251	0.255266	0.5051	0.140624	0.564641	0.197583
	0.253419	0.360915	0.143818	0.647378	0.406639	0.17354	0.138334	0.856851			0.136754	0.102329	0.294915	0.187875	0.570423	0.138807	0.525775	0.195942
	0.209493	0.164097	0.242274	0.56611	0.60087	0.722539	0.125238	0.840597			0.308617	0.124198	0.247813	0.224705	1.57248	0.115453	0.479505	0.177934
	0.165198	0.177153	0.0790311	0.130307	0.685117	0.423656	1.38271	0.157098			0.29156	0.127541	1.32316	0.162408	0.389873	0.245575	0.539753	0.105222
	0.150694	0.18887	0.122977	0.166538	0.513885	0.209841	0.156107	0.613038			0.60017	0.981973	0.563606	0.13751	0.379513	0.0870319	0.560749	0.137776
	0.154345	0.477839	0.0819058	0.132908	0.692088	0.153426	0.137713	0.981622			0.487135	0.795323	0.308476	0.675558	0.510856	0.121326	0.448825	0.166099
	0.117939	0.164953	0.069698	0.540397	0.546021	0.099637	0.106195	0.170946			0.486723	0.315564	0.355186	0.198004	0.401268	0.127376	0.552897	0.162135
	0.20006	0.168639	0.141498	0.140084	0.553676	0.109726	0.305568	0.196112			0.768027	0.688627	0.410191	0.24755	0.437142	0.147246	0.820865	0.182088
	0.161362	0.115898	0.0864111	0.154117	0.415207	0.175827	1.13406	0.255654			0.209405	0.946437	0.352083	0.194909	0.55903	0.174097	0.376014	0.443984
	0.149058	0.122387	0.461537	0.202315	0.477608	0.29279	0.88395	0.188059			0.419329	0.236619	0.146295	0.213913	0.459022	0.237137	0.581697	0.248147
	0.137153	0.15236	0.0572926	0.268553	0.479255	0.239148	0.856086	0.146459			0.286537	0.346235	0.438036	0.184607	0.443441	0.215808	0.243965	0.217961
	0.157993	0.17794	0.157988	0.0942449	0.332041	0.386428	0.123317	0.243612			0.450955	0.31739	0.151671	0.180842	0.444805	0.201941	0.493092	0.133655
	0.148163	0.24245	0.0918889	0.158544	0.375812	0.246315	0.104184	0.373926			0.889957	0.287555	0.296838	0.177076	0.398219	0.176525	0.372389	0.216277
	0.726268	0.146174	0.131341	0.151348	0.313743	0.173582	0.235473	0.788961			0.250728	0.307822	0.611174	0.173311	0.528242	0.21813		0.461189
	0.230164	0.118201	0.0696855	0.135193	0.224289	0.404746	1.12904	0.255484			0.381527	0.227537	0.322688	0.169545	0.426691	0.1981		0.25051
	0.24077	0.129462	0.112157	0.128493	0.18891	0.96923	0.165633	0.285979			0.229492	0.131531		0.165779	0.102284	0.221587		0.253204
	0.485794	0.206022	0.117918	0.183268	0.130403	0.14616	0.132931	0.271966			0.13193	0.09752		0.162014	0.524026	0.214328		0.074893
	0.324365	0.242635	0.289965	0.0650514	0.226873	0.223897	0.252723	0.181307			0.14412	0.426675		0.158248		0.209077		0.193083
	0.199812	0.376346	0.245159	0.101955	0.455811	0.118668	1.07343	0.208685			0.224271	0.307159		0.154482		0.178386		0.159547
	0.215595	0.202795	0.396609	0.204957	0.360521	0.132283	0.283237	0.17382			0.216389	0.057618		0.750717		0.197958		0.221513
	0.321981	0.222811	0.48521	0.127626	0.13401	0.35833	0.286309	0.10261				0.142388		0.146951		0.220904		0.0280169
	0.267398	0.337845	1.18645	0.156632	0.327839	0.209267	0.257654	0.267296				0.18966		0.143186		0.0212377		0.308594
	0.3974	0.332543	0.268309	0.105293	0.256914	0.247135	0.906898	0.293577				0.22538		1.23942		0.192928		0.163412
	0.163463	0.28909	0.954768	0.0995885	0.263543	0.204024	0.265266	0.340839				0.261513		0.135655		0.197759		0.18878
	0.184357	0.393595	0.110073	0.10559	0.606529	0.279223	0.112293	0.24322				0.119484		0.135098		0.190743		0.270178
	0.256048	0.232302	0.458825	0.121321	0.504345	0.14613	0.275275	0.24441				0.106384		0.331332		0.222685		0.225798
	0.40572	0.355159	0.275253	0.0684067	0.636437	0.190201	0.488696	0.628571				0.071779		0.227566		0.186639		0.0316782
	0.170406	0.178292	0.48555	0.300114	0.531806	0.22986	0.154179	0.144564						0.323801		0.208168		0.842506
	0.263819	0.405445	0.162058	0.357822	0.267157	0.62787	0.373797	0.200911						0.120035		0.193301		0.228348
	0.19171	0.352884	0.336943	0.109035	0.298403	0.180334	0.802715	0.306281						0.112504		0.179038		0.128749
	0.424507	0.200047	0.661419	0.472395	0.362187	0.80293	0.931924	0.412563						0.301207		0.0214485		0.208656
	0.614775	0.132598	0.19204	0.234622	0.259029	0.169214	0.177269	0.280527						0.297442		0.238315		0.244713
	0.427678	0.118672	0.117248	0.159623	0.175181	0.154412	0.736961	0.599941						0.293676		0.203396		0.212976
	0.475361	0.195533	0.165141	0.175142	0.272675	0.669374	0.388678	0.326299						0.28991		0.185347		0.228645
	0.182753	0.154814	0.236278	0.157426	0.259735	0.632092	0.278751	0.155398						0.0861448		0.167108		0.230799
	0.2637	0.566355	0.207588	0.204165	0.71193	0.42287	0.634706	0.641651						0.282379		0.181412		0.221036
	0.203418	0.210675	0.261858	0.0840489	0.376951	0.586826	0.979203	0.666855						0.0786136		0.212153		0.366063
	0.385378	0.102855	0.247589	0.369638	0.201592	0.501932	0.308178	0.793548						0.174848		0.389645
	0.155729	0.102183	0.17801	0.140469	0.232919	0.665818	0.232612	1.19734
	0.173308	0.160076	0.248613	0.0991033	0.279342	0.174094	0.286494	0.608315		Mean	0.34278	0.250302	0.435941	0.232422	0.476838	0.198451	0.594436	0.229096
	0.228465	0.279283		0.0873441	0.686791	0.68436	0.135603	0.640025		s.e.m.	0.0294237	0.0193351	0.0527249	0.0208247	0.0419347	0.0161771	0.0503236	0.0256607
	0.196067	0.116106		0.217312	0.194799	0.336527	0.13309	0.26971
	0.196218	0.258353		0.180532	0.282174	0.213431	0.349542	0.534429
	0.215091	0.29176		0.295235	0.864478	0.136739	1.12745	0.132925
	0.542082	0.15094		0.410227		0.0909958	0.79075	0.298594
	0.484098	0.28778		0.180617		0.57962	0.248129	0.160367
	0.890279	0.377006		0.0515992		0.168829	0.303287	0.224025
	0.294397	0.340773		0.049803		1.16068	0.461519	0.479121
	0.77011	0.108836		0.0727791		0.217894	0.234871	0.227518
	0.434549	0.244802		0.169456		0.0939348	1.1811	0.741239
	0.58019	0.160267		0.0861189		0.0985293	0.341182	0.318082
	0.16289	0.134376		0.105301		0.158948	0.196198	0.150092
	0.18248	0.14784		0.0770419		0.41342	0.163741	0.142511
	0.164646	0.237356		0.188323		0.106611	0.460457	0.181356
	0.254986	0.190628		0.0370289		0.424221	0.446526	0.301566
	0.138674	0.180848		0.0584815		0.125232	0.566093	0.226203
		0.125953				0.144067		0.512436
		0.130206				0.122272		0.218319
		0.224278				0.09346		0.383986
		0.185503				0.142197		0.327703
		0.146641				0.220959		0.203052
		0.099817				0.192406		0.198632
		0.155314				0.153159		0.211494
		0.132193				0.331379		0.211623
		0.276703
		0.38678
Mean	0.294948	0.216441	0.430552	0.208864	0.428096	0.285777	0.482826	0.325969
s.e.m.	0.0244617	0.0099231	0.0457857	0.0169267	0.028102	0.0238834	0.0400186	0.0247341

## Sheet: 7D
Fig 7D		S1 injection			Oral gavage
		S1HL	Cord		S1HL	Cord
		0.625	0		0.933333	0.8
		0.75	0.0454545		0.909091	1
		0.818182	0.0952381		0.916667	1
		0.5625	0		1	0.9
		0.714286	0		0.8	0.941176
		0.769231	0.0434783		1	0.952381
	Mean	0.706533	0.0306952		0.926515	0.93226
	s.e.m.	0.0390466	0.0156776		0.0301403	0.0306568

## Sheet: 8B,C,E,F,G
Fig 8B		Elimination 1 week			Formation 1 week					Fig 8G	Day 0	Day 1	Day 2	Day 4	Day 6	Day 8	Day 14
		Cx3cr1CreER/+;Bdnffl/+	Cx3cr1CreER/+;Bdnffl/fl		Cx3cr1CreER/+;Bdnffl/+	Cx3cr1CreER/+;Bdnffl/fl								SNI Cx3cr1CreER/+;Bdnffl/+
		8.6	5.8		9.3	5					1	0.536806	0.337527	0.250965	0.33954	0.179901	0.184873
		10.3	5.9		9.5	6.5					1	0.367053	0.15923	0.364368	0.413942	0.15486	0.321763
		7.4	6.2		7.4	6.2					1	0.289884	0.358329	0.348935	0.428034	0.389933	0.200834
		10.3	7.5		10.9	8.2					1	0.358329	0.407985	0.296595	0.39026	0.525808	0.279488
											1	0.340211	0.409327	0.299279	0.321423	0.343632	0.28754
	Mean	9.15	6.35	Mean	9.275	6.475					1	0.476709	0.379131	0.202651	0.440374	0.377854	0.272107
	s.e.m.	0.707696	0.392641	s.e.m.	0.71923	0.660019					1	0.435497	0.28049	0.353632	0.246267	0.347413	0.441864
											1	0.359671	0.347593	0.261701	0.246643	0.292568	0.312159
Fig 8C		Elimination 2 weeks			Formation 2 weeks						1	0.402359	0.341249	0.301245	0.304568	0.28486	0.214356
		Cx3cr1CreER/+;Bdnffl/+	Cx3cr1CreER/+;Bdnffl/fl		Cx3cr1CreER/+;Bdnffl/+	Cx3cr1CreER/+;Bdnffl/fl					1	0.384567	0.322476	0.283427	0.272457	0.368563	0.201346
		10.6	7.5		12.6	8.3
		11.9	8.5		12.7	7.2				Mean	1	0.395109	0.334334	0.29628	0.340351	0.326539	0.271633
		9.5	7.4		10.1	7.4				s.e.m.		0.022611	0.0229894	0.0159556	0.0234477	0.0337839	0.0245424
		12.1	10.1		10.9	9.4
														SNI Cx3cr1CreER/+;Bdnffl/fl
	Mean	11.025	8.375	Mean	11.575	8.075					1	0.69288	0.550072	0.527041	0.669541	0.623229	0.607337
	s.e.m.	0.607419	0.626332	s.e.m.	0.642099	0.502286					1	0.750882	0.504006	0.502162	0.714827	0.631589	0.616743
											1	0.665709	0.649336	0.652449	0.662573	0.680359	0.653494
											1	0.628086	0.685565	0.562573	0.706466	0.76044	0.806718
											1	0.551992	0.444503	0.66081	0.721794	0.686588	0.616569
											1	0.525691	0.697409	0.644089	0.729824	0.658023	0.715698
											1	0.639582	0.608927	0.585565	0.86462	0.644786	0.785543
											1	0.541868	0.539538	0.606588	0.710586	0.71167	0.802264
											1	0.653896	0.464791	0.493496	0.498793	0.405689	0.624539
											1	0.623893	0.648723	0.526279	0.482317	0.423546	0.56963
										Mean	1	0.627448	0.579287	0.576105	0.676134	0.622592	0.679854
										s.e.m.		0.0224135	0.028912	0.0200024	0.0354872	0.0369482	0.0284184
Fig 8E	0 g	0 g	0.6 g	0.6 g	1 g	1 g	2 g	2 g		Fig 8F	0 g	0 g	0.6 g	0.6 g	1 g	1 g	2 g	2 g
	Cx3cr1CreER/+; Bdnffl/+	Cx3cr1CreER/+; Bdnffl/fl	Cx3cr1CreER/+; Bdnffl/+	Cx3cr1CreER/+; Bdnffl/fl	Cx3cr1CreER/+; Bdnffl/+	Cx3cr1CreER/+; Bdnffl/fl	Cx3cr1CreER/+; Bdnffl/+	Cx3cr1CreER/+; Bdnffl/fl			Cx3cr1CreER/+; Bdnffl/+	Cx3cr1CreER/+; Bdnffl/fl	Cx3cr1CreER/+; Bdnffl/+	Cx3cr1CreER/+; Bdnffl/fl	Cx3cr1CreER/+; Bdnffl/+	Cx3cr1CreER/+; Bdnffl/fl	Cx3cr1CreER/+; Bdnffl/+	Cx3cr1CreER/+; Bdnffl/fl
	0.455985	0.267164	0.40057	0.291812	0.275461	0.388293	1.587	0.46133			0.358787	0.104394	0.824511	0.170081	1.48079	0.185306	0.580144	0.60691
	0.0255842	0.185118	0.899187	0.15712	0.512537	0.462495	0.843172	0.431467			0.24011	0.196932	1.42716	0.24158	1.31341	0.246125	0.830662	0.530742
	0.513229	0.305089	0.782309	0.0816995	0.662563	0.259681	0.220515	0.289079			0.370283	0.118661	0.402389	0.150751	0.899409	0.166922	0.614267	0.447583
	0.442366	0.248314	0.178642	0.0996288	0.454553	0.0993622	0.201794	0.111979			0.219989	0.166625	0.292707	0.189204	0.391594	0.262086	0.378889	0.189957
	0.333982	0.0614521	0.303224	0.538305	0.286105	0.080113	0.275121	0.215575			0.193751	0.156994	0.489882	0.222927	0.503181	0.263329	0.66915	0.30562
	0.780253	0.221478	0.162864	0.400521	0.21387	0.171972	0.252231	0.382154			0.13366	0.140861	0.747529	0.150253	0.696887	0.203717	0.569384	0.216134
	0.26217	0.139484	0.23071	0.0567172	0.28345	0.320212	0.228611	0.211505			0.154711	0.134101	0.486322	0.137737	0.604681	0.215547	0.401069	0.260153
	0.031407	0.291285	0.120754	0.439573	0.161711	0.199353	0.241204	0.0773357			0.180819	0.128054	0.41372	0.168443	0.269072	0.180124	0.340844	0.214699
	0.713719	0.178454	0.305376	0.0449599	0.231204	0.696028	0.143241	0.20561			0.114521	0.122147	0.353796	0.285401	0.388149	0.160431	0.396245	0.342683
	0.0958391	0.145302	0.543305	0.260683	0.421183	0.115053	0.202974	0.0944375			0.105497	0.0871574	0.47171	0.128017	0.344416	0.165938	0.416174	0.209689
	0.475581	0.175205	0.380497	0.168403	0.321767	0.154682	0.421612	0.389053			0.0869964	0.0987071	0.725735	0.154049	0.543185	0.136469	0.632976	0.197493
	0.308855	0.105573	0.332252	0.137416	0.568473	0.110741	0.164529	0.0888624			0.0913801	0.129656	0.597378	0.130788	0.401501	0.178592	0.355112	0.206692
	0.276367	0.444052	0.307983	0.270313	0.824461	0.1144	0.116482	0.20318			0.0924744	0.0732938	0.429374	0.137062	0.276642	0.182086	0.277497	0.211995
	0.826305	0.185638	0.556154	0.21483	1.49126	0.148494	0.196474	0.0751494			0.0796887	0.0942894	0.676981	0.136852	0.50491	0.184733	0.376543	0.219371
	0.419577	0.208986	0.272525	0.11301	0.561749	0.212754	0.241241	0.0978472			0.180698	0.109153	0.562509	0.254275	0.613088	0.261368	0.509545	0.355996
	0.161205	0.151855	0.229524	0.0532795	0.357795	0.115543	0.140073	0.0691071			0.636641	0.126466	0.318303	0.183561	0.281866	0.111622	0.304529	0.254886
	0.199698	0.134333	0.386706	0.0497783	0.403488	0.117542	0.771368	0.170537			0.109525	0.155075	0.579126	0.142897	0.473645	0.197913	0.46421	0.218529
	0.223612	0.312498	0.206036	0.187175	0.340687	0.555598	0.532853	0.28433			0.527488	0.186306	2.12745	0.172192	1.58588	0.17877	0.930177	0.215549
	0.286661	0.344972	0.339357	0.278832	0.397569	0.380441	0.367359	0.502853			0.160819	0.112051	0.170735	0.170418	0.570521	0.218604	1.55136	0.236917
	0.664019	0.277869	0.235612	0.24393	0.371466	0.322937	0.20301	0.386703			0.200804	0.243955	0.815996	0.197852	0.516593	0.191716	0.55229	0.240972
	0.242924	0.169398	0.26019	0.166327	0.308986	0.268191	0.947234	0.274304			0.111189	0.122856	0.308792	0.192214	0.642994	0.197791	0.396325	0.204989
	0.214687	0.148552	0.420214	0.130164	0.405944	0.190226	0.184808	0.195354			0.382186	0.0995677	0.221731	0.194928	0.24442	0.202082	0.154445	0.190702
	0.283255	0.227561	0.537318	0.140641	0.472534	0.26688	0.440447	0.183244			0.20246	0.123233	0.115556	0.175681	0.256183	0.180086	1.20607	0.188329
	0.514323	0.174991	0.576465	0.188511	1.08888	0.253145	0.390573	0.213505			0.154857	0.149523	0.917902	0.233602	0.652818	0.155827	0.291613	0.240256
	0.240724	0.213575	0.263336	0.177074	0.529197	0.260774	0.361677	0.17929			0.144386	0.136411	0.243968	0.171849	0.336051	0.193972	0.202865	0.159788
	0.261041	0.15157	0.284445	0.143834	0.267895	0.216198	0.199073	0.231868			0.122145	0.126874	0.117847	0.219283	0.437019	0.167273	0.579803	0.174047
	0.253559	0.110092	0.380145	0.143131	2.24057	0.199556	0.464079	0.140768			0.111437	0.152099	0.251356	0.161839	0.391468	0.182411	0.375973	0.186249
	0.403967	0.135883	0.28345	0.155684	0.320794	0.217233	0.285448	0.236344			0.198594	0.0849623	0.150058	0.198905	0.307619	0.179553	0.168383	0.162279
	0.23818	0.169806	0.644789	0.148525	0.529732	0.252091	0.334588	0.198476			0.087959	0.142384	0.371275	0.17149	0.167448	0.168357	0.185216	0.189189
	0.401074	0.132388	0.667292	0.148814	0.447525	0.183345	1.0194	0.215776			0.102805	0.0438885	0.163412	0.2876	0.199695	0.090075	0.194409	0.17654
	0.509208	0.210201	0.536445	0.173541	0.333092	0.299916	0.806574	0.357226			0.171384	0.159995	0.163729	0.231325	0.169353	0.135157	0.197435	0.168395
	0.249799	0.117046	0.664365	0.110544	0.315095	0.184916	0.123857	0.155399			0.134291	0.101261	0.154562	0.256751	0.157273	0.238497	0.300763	0.175261
	0.204741	0.407806	0.48985	0.85714	0.193183	0.290286	0.28861	0.311302			0.102172	0.147933	0.162576	0.434592	0.246408	0.23453	0.164786	0.15979
	0.326527	0.307472	0.128482	0.197588	0.461955	0.18419	0.395283	0.153049			0.124429	0.211116	0.166253	0.454774	0.170962	0.23479	0.228392	0.197096
	0.132587	0.242535	0.628829	0.395547	0.337836	0.260565	0.162661	0.210552			0.25658	0.0935111	0.168788	0.16741	0.289491	0.160902	0.21957	0.199562
	0.247435	0.350526	0.181334	0.163373	0.334651	0.211712	0.326757	0.159553			0.371664	0.150248	0.0909044	0.181633	0.593991	0.165384	0.297507	0.192592
	0.207477	0.194493	0.116922	0.440877	0.524751	0.487366	0.795312	1.32662			0.212682	0.104262	0.344588	0.160548	0.412275	0.165718	0.872354	0.187639
	0.214525	0.242618	0.568885	0.189939	0.78598	0.117448	0.418058	0.434827			0.255458	0.0596119	0.411012	0.186626	0.452281	0.16139	0.301486	0.16815
	0.212437	0.144003	0.152556	0.304017	0.3193	0.228878	0.477462	0.377373			0.405435	0.0924714	0.657651	0.18092	0.412034	0.154746	0.136057	0.180019
	0.314824	0.18326	0.242105	0.0834212	0.233352	0.144776	0.255079	0.236485			0.290399	0.12434	0.777777	0.189664	0.642808	0.15897	0.888304	0.0934709
	0.18772	0.280778	0.364851	0.161519	0.437777	0.368124	0.260632	1.21089			0.362426	0.149359	0.0473559	0.164455	0.412425	0.180675	0.61116	0.126119
	0.197692	0.256203	0.576042	0.137069	0.233135	0.151255	0.310577	0.545267			0.33215	0.0987354	0.350268	0.18434	0.207979	0.161617	0.458924	0.252188
	0.179256	0.164441	0.721524	0.28424	0.301474	0.149998	0.247596	0.35685			0.37592	0.101399	0.375797	0.159864	0.539179	0.172812	0.245567	0.227597
	0.174569	0.191536	0.342879	0.0957829	0.336686	0.100633	0.475061	0.176259			0.209516	0.100906	0.465885	0.0929413	0.488692	0.138183	0.170287	0.217061
	0.251667	0.164772	0.729669	0.215958	0.668087	0.118851	1.06344	0.280951			0.252376	0.114454	0.609941	0.126166	0.596323	0.182854	0.777054	0.218193
	0.315697	0.124408	0.23307	0.163783	0.215786	0.125025	0.583756	0.317447			0.265147	0.127974	0.540173	0.232845	0.169546	0.059312	0.737556	0.218727
	0.244254	0.195436	0.826491	0.144224	0.456082	0.189469	0.373761	0.139824			0.35566	0.114808	0.294975	0.242114	0.770148	0.103985	1.13747	0.202243
	0.305669	0.219614	0.732645	0.263958	0.569489	0.103216	0.586661	0.266227			0.371436	0.103508	0.556467	0.229161	0.260415	0.255362	0.44741	0.20163
	0.368912	0.132916	0.214854	0.364445	0.656032	0.0914668	0.796014	0.254239			0.385853	0.0954511	0.478968	0.196321	0.379828	0.211622	0.337811	0.206931
	0.104689	0.124028	0.700715	0.094673	0.230991	0.0901618	1.05837	0.176351			0.2985	0.086244	0.262103	0.181093	0.922886	0.265388	0.841465	0.202401
	0.145349	0.126121	0.171081	0.0652919	0.666005	0.082854	0.947609	0.0957553			0.490485	0.0915389	0.185893	0.19299	0.563017	0.200939	1.07509	0.20653
	0.0395145	0.16113	0.333351	0.0522097	0.385759	0.155905	0.476965	0.133784			0.179729	0.120439	0.247414	0.193358	0.668585	0.182611	0.205152	0.17442
	0.415258	0.146936	0.647471	0.0626121	0.762104	0.164088	0.620896	0.234374			0.42681	0.107707	0.778666	0.213797	0.418039	0.181798	0.638844	0.240736
	0.160109	0.110265	0.360773	0.117827	0.379727	0.0683962	0.149331	0.171672			0.234103	0.247656	0.58457	0.210319	0.23374	0.220679	0.575132	0.232447
	0.081865	0.189419	0.41575	0.0560077	0.386823	0.118837	0.805654	0.157983			0.394183	0.270908	0.86471	0.198162	1.1039	0.203676	0.50996	0.211668
	0.391736	0.163745	0.18916	0.258043	0.171174	0.0564618	0.421438	0.182492			0.423943	0.149992	0.729235	0.159146	0.39006	0.223533	0.953412	0.215874
	0.333198	0.156017	0.794482	0.126272	1.20303	0.0547045	0.513039	0.207538			0.324121	0.231587	0.647217	0.225612	0.483133	0.230424	0.55829	0.155945
	0.211097	0.17677	0.561137	0.114802	0.271039	0.0652225	0.507894	0.143023			0.349084	0.234702	0.346097	0.216516	0.220828	0.16263	0.85112	0.142084
	0.157079	0.290499	0.462871	0.0889036	0.353726	0.0594108	0.483693	0.141167			0.424621	0.327243	0.714249	0.213244	0.541801	0.237939	0.741322	0.133114
	0.208702	0.272819	0.648889	0.205902	0.826698	0.0931091	0.91485	0.161152			0.216974	0.169505	0.259662	0.211737	0.859481	0.221813	0.528687	0.143871
	0.28453	0.274202	0.418536	0.434309	0.403245	0.072738	0.260406	0.160432			0.448395	0.205942	0.245164	0.176982	0.504652	0.212015	0.933725	0.145878
	0.677933	0.30515	0.6333	0.145059	0.118099	0.113442	0.498074	0.137098			0.467989	0.362132	0.359218	0.127035	0.949276	0.211274	0.772107	0.119557
	0.256842	0.355973	0.148874	0.587723	0.839723	0.0980851	0.99603	0.237669			0.334428	0.127829	0.173443	0.229986	0.342929	0.096975	0.784902	0.102644
	0.295989	0.276409	0.775082	0.185078	0.359126	0.134562	0.525037	0.141946			0.426863	0.162372	0.42032	0.154803	0.557898	0.176467	0.736286	0.0907503
	0.585721	0.181144	0.691583	0.547917	0.795151	0.280722	0.752938	0.309394			0.400678	0.192663	0.0904753	0.159458	0.612816	0.181798	0.670329	0.117382
	0.223285	0.132701	0.563176	0.158425	0.599409	0.108522	0.575193	0.0919607			0.434756	0.164926	0.467966	0.223564	0.248144	0.18397	0.47776	0.0967115
	0.309142	0.158792	0.347592	0.152141	0.676289	0.379381	0.854695	0.27678			0.291114	0.295722	0.778005	0.169676	0.402075	0.200809	1.10803	0.2462
	0.286327	0.149279	0.608388	0.166937	0.306974	0.205228	0.703886	0.145748			0.244805	0.176371	0.140238	0.320904	0.310342	0.171046	1.02344	0.151572
	0.303683	0.198243	0.590361	0.18745	0.662653	0.386797	0.295166	0.440084			0.356657	0.180165	0.562099	0.142677	0.505376	0.126307	1.13413	0.156493
	0.367668	0.160043	0.438057	0.401626	0.460246	0.145174	0.71372	0.16499			0.312919	0.164429	0.752869	0.223876	0.164204	0.251787	0.826519	0.130525
	0.328705	0.184681	0.432772	0.122327	0.567107	0.175708	0.343126	0.124966			0.310994	0.160263	0.451053	0.153785	0.325941	0.113986	0.549617	0.124477
	0.185381	0.158046	0.661783	0.205253	0.32436	0.141631	0.616088	0.124515			0.224317	0.256309	0.324041	0.10709	0.674873	0.18436	0.154745	0.117985
	0.363654	0.143188	0.380386	0.138778	0.381563	0.185923	0.628724	0.163307			0.20249	0.138525	0.371818	0.268214	0.220789	0.118578	0.200967	0.145678
	0.397807	0.193278	0.223023	0.11109	0.59123	0.293721	0.490076	0.205648			0.233644		0.487765	0.388633	0.239767	0.098701	0.425606	0.120514
	0.362141	0.184999	0.204803	0.266914	0.179321	0.101521	0.180206	0.0983347			0.364023		0.321469	0.225577	0.810694	0.283124	0.93086	0.133923
	0.622223	0.159649	0.494015	0.144942	0.229508	0.119561	0.195262	0.188589			0.275037		0.353565	0.164863	0.319966	0.497436	0.800189	0.12036
	0.621879	0.234864	0.39095	0.191654	0.110799	0.150636	0.765806	0.111991			0.443554		0.632508	0.117222	0.375125	0.121344	0.656379
	0.391036	0.141618	0.303687	0.440503	0.883502	0.0859369	0.882038	0.118679			0.359515		0.468051	0.172501	0.134939	0.187692	1.04052
	0.183158	0.136089		0.129994	1.32115	0.21444	0.5685	0.139248			0.440563		0.645742	0.139587	0.845707	0.116423	0.837231
	0.18044	0.159557		0.112253	0.275574	0.0893435	0.419017	0.107066			0.422548		0.432104	0.156957	0.587997	0.206448	0.55576
	0.204809	0.15471		0.370782	0.247232	0.0837971	0.515375	0.113979			0.295349		0.577606		0.498216	0.138803	0.735486
	0.364692	0.208425		0.226208	0.788466	0.152508	1.1779	0.182144			0.288502		0.432607		0.239222	0.135067	0.688828
	0.382892	0.187208		0.283068	0.538519	0.100884	0.823281	0.0861206			0.307746		0.674079		0.34384		0.466158
	0.252115	0.169707		0.175274	0.580578	0.125466	0.844013	0.112308					0.532767		0.52598		0.963899
	0.433397	0.146158		0.198046	0.122006	0.335314	0.671659	0.644388					0.567303		0.699821		0.846114
	0.277859	0.122187		0.445773	0.781354	0.18208	0.876858	0.169986					0.422501		0.649153		0.268881
	0.536163	0.206873		0.0858546	0.169569	0.168715	0.32307	0.165503					0.512702		0.798234		0.687459
	0.495337	0.189394		0.178942	0.819329	0.184079	0.733763	0.120899					0.63494		0.638712		0.756542
	0.433672	0.148335		0.338244	0.559789	0.105803	0.330534	0.146461					0.278315		0.637856		0.627698
	0.128473	0.155461		0.184386	0.600512	0.475039	0.758323	0.399803					0.216297		0.559642		0.506777
	0.318946	0.28555		0.207739	1.00343	0.0850402	1.36431	0.102002					0.340538		0.612732
	0.132925	0.307638		0.0955547	0.656613	0.131516	0.840069	0.124435					0.648902		0.938459
	0.196796	0.216152		0.15122	0.293434	0.203028	0.842381	0.242024					0.471317
	0.462938	0.220905		0.329693	0.40005	0.183005	0.288868	0.130817					0.627698
	0.421009	0.157368		0.133368	0.56458	0.279632	0.514877	0.171315					0.506777
	0.298353	0.452927		0.153485	0.711742	0.434446	0.357026	0.486132
	0.371762	0.300803		0.386423	0.257974	0.389138	0.230691	0.430499
	0.276971	0.203523		0.166565		0.251182	0.495379	0.412147		Mean	0.273989	0.147167	0.464579	0.195544	0.503776	0.185746	0.578683	0.201676
	0.147108	0.251297		0.291244		0.459003		1.19479		s.e.m.	0.0137088	0.00704915	0.0295787	0.00701912	0.0288734	0.00627193	0.0314115	0.00977511
	0.368281	0.232055		0.245103		0.200173		0.473627
	0.154288	0.187554		0.129528		0.233276		0.272157
		0.152447		0.104633		0.236647		0.357554
		0.137036		0.190528		0.572012		1.53081
		0.139941		0.191432		0.319371		0.580067
		0.124143		0.126567		0.169317		0.286458
		0.109089		0.0837877		0.169973		0.236062
		0.167427		0.146184		0.320796		0.374979
		0.12495		0.168584		0.176681		0.298632
		0.329962		0.20357		0.105052		0.184529
		0.108343		0.38606		0.105438		0.423433
		0.104728		0.101582		0.207123		0.345204
		0.105896		0.229557		0.375868		0.720176
		0.101505		0.203823		0.306065		0.487512
		0.138496		0.141146		0.644624		0.382057
		0.121293		0.165148		0.156786		0.516964
		0.141073		0.167582		0.556616		0.320165
		0.175501		0.255515		0.248282		0.349234
		0.0903127		0.224072		0.28115		0.42403
		0.130352		0.138153		0.193623		0.301113
						0.261416		0.493615
						0.130001		0.687157
						0.186688		0.432306
						0.154229		0.230666
						0.377462		0.307353
						0.106611
						0.424221
						0.125232
						0.144067
						0.122272
						0.09346
						0.142197
						0.220959
						0.192406
						0.153159
						0.331379
Mean	0.312179	0.192944	0.429937	0.205504	0.497778	0.212652	0.519158	0.288974
s.e.m.	0.0157594	0.00679972	0.0229252	0.0116715	0.0321423	0.0109339	0.0303687	0.0211392

## Sheet: S2A,B
Fig S2A		Sham	SNI		Sham	SNI		Sham	SNI
		1.00578	0.99		1.00549	0.98		0.997863	1.00093
		1	0.994118		1.00926	1.045		0.948191	0.98726
		1.01648	0.985714		1.00952	1.00714		1.0605	0.950566
		1.01571	1.02		1.00658	1		1.0095	1.07111
		1	1.0129			1.04
		1	1			1.0129
		0.990476	1.01863			1.01111
	Mean	1.00406	1.00305		1.00771	1.01374		1.00401	1.00247
	s.e.m.	0.003542	0.00531654		0.000994893	0.00851481		0.023049	0.0252311
Fig S2B		Sham	SNI
		0.5474	0.707
		0.4561	0.4008
		0.49005	0.39717
		0.49266	0.6363
		0.41049	0.46072
		0.59004	0.55944
		0.6556	0.6216
	Mean	0.520334	0.540433
	s.e.m.	0.0315335	0.0463579

## Sheet: S3B
Fig S3B		Sham	SNI	SNI
		Cx3cr1CreER/+;Bdnffl/+	Cx3cr1CreER/+;Bdnffl/+	Cx3cr1CreER/+;Bdnffl/fl
		0.876618	1.49367	0.16352
		1.18127	1.97233	0.0915607
		0.942203	1.63071	0.114471
	Mean	1.00003	1.6989	0.123184
	s.e.m.	0.0925759	0.142322	0.0212246

[truncated: 2 more sheets: S4B, S5A,B,C,D,E]
